# Supplementary material for: Regulatory coordination of clustered microRNAs based on microRNA-transcription factor regulatory network
Source: BMC Syst Biol. 2011 Dec 16;5:199. doi: 10.1186/1752-0509-5-199 (PMC3262773; doi:10.1186/1752-0509-5-199)
Supplement: Additional file 1 — miRNA clusters. All of the 66 miRNA clusters are listed associating with their types, i.e. homo-cluster or hetro-cluster. [file 1752-0509-5-199-S1.XLS]

## Sheet: hsa-mir-clustfam-ctype
miRNA cluster	Type
hsa-mir-1977-1, hsa-mir-1974-1	homo
hsa-mir-221, hsa-mir-222	homo
hsa-mir-98, hsa-let-7f-2	homo
hsa-mir-513c, hsa-mir-513b	homo
hsa-mir-513a-2, hsa-mir-506, hsa-mir-507, hsa-mir-508	homo
hsa-mir-509-2, hsa-mir-509-3, hsa-mir-509-1	homo
hsa-mir-510, hsa-mir-514-1, hsa-mir-514-2, hsa-mir-514-3	homo
hsa-mir-200b, hsa-mir-200a, hsa-mir-429	homo
hsa-mir-30e, hsa-mir-30c-1	homo
hsa-mir-181b-1, hsa-mir-181a-1	homo
hsa-mir-29c, hsa-mir-29b-2	homo
hsa-mir-15b, hsa-mir-16-2	homo
hsa-mir-449a, hsa-mir-449b	homo
hsa-mir-29a, hsa-mir-29b-1	homo
hsa-mir-30b, hsa-mir-30d	homo
hsa-let-7a-1, hsa-let-7f-1, hsa-let-7d	homo
hsa-mir-181a-2, hsa-mir-181b-2	homo
hsa-mir-34b, hsa-mir-34c	homo
hsa-mir-200c, hsa-mir-141	homo
hsa-mir-16-1, hsa-mir-15a	homo
hsa-mir-132, hsa-mir-212	homo
hsa-mir-181c, hsa-mir-181d	homo
hsa-mir-941-1, hsa-mir-941-2, hsa-mir-941-3	homo
hsa-mir-301b, hsa-mir-130b	homo
hsa-let-7a-3, hsa-let-7b	homo
hsa-mir-532, hsa-mir-188, hsa-mir-500, hsa-mir-362, hsa-mir-501, hsa-mir-660, hsa-mir-502	hetero
hsa-mir-1912, hsa-mir-1264	hetero
hsa-mir-421, hsa-mir-374b	hetero
hsa-mir-545, hsa-mir-374a	hetero
hsa-mir-363, hsa-mir-92a-2, hsa-mir-19b-2, hsa-mir-20b, hsa-mir-18b, hsa-mir-106a	hetero
hsa-mir-450b, hsa-mir-450a-1, hsa-mir-450a-2, hsa-mir-542, hsa-mir-503, hsa-mir-424	hetero
hsa-mir-890, hsa-mir-888, hsa-mir-892a, hsa-mir-892b, hsa-mir-891b	hetero
hsa-mir-224, hsa-mir-452	hetero
hsa-mir-105-1, hsa-mir-767, hsa-mir-105-2	hetero
hsa-mir-214, hsa-mir-199a-2	hetero
hsa-mir-215, hsa-mir-194-1	hetero
hsa-mir-217, hsa-mir-216a	hetero
hsa-mir-425, hsa-mir-191	hetero
hsa-mir-367, hsa-mir-302d, hsa-mir-302a, hsa-mir-302c, hsa-mir-302b	hetero
hsa-mir-143, hsa-mir-145	hetero
hsa-mir-206, hsa-mir-133b	hetero
hsa-mir-653, hsa-mir-489	hetero
hsa-mir-25, hsa-mir-93, hsa-mir-106b	hetero
hsa-mir-182, hsa-mir-96, hsa-mir-183	hetero
hsa-mir-599, hsa-mir-875	hetero
hsa-mir-939, hsa-mir-1234	hetero
hsa-mir-23b, hsa-mir-27b, hsa-mir-24-1	hetero
hsa-mir-192, hsa-mir-194-2	hetero
hsa-let-7a-2, hsa-mir-100	hetero
hsa-mir-17, hsa-mir-18a, hsa-mir-19a, hsa-mir-20a, hsa-mir-19b-1, hsa-mir-92a-1	hetero
hsa-mir-493, hsa-mir-337, hsa-mir-665, hsa-mir-431, hsa-mir-433, hsa-mir-127, hsa-mir-432, hsa-mir-136	hetero
hsa-mir-379, hsa-mir-411, hsa-mir-299, hsa-mir-380, hsa-mir-1197, hsa-mir-323, hsa-mir-758, hsa-mir-329-1, hsa-mir-329-2, hsa-mir-494, hsa-mir-543, hsa-mir-495, hsa-mir-376c, hsa-mir-376a-2, hsa-mir-654, hsa-mir-376b, hsa-mir-376a-1, hsa-mir-300, hsa-mir-1185-1, hsa-mir-1185-2, hsa-mir-381, hsa-mir-487b, hsa-mir-539, hsa-mir-889, hsa-mir-544, hsa-mir-655, hsa-mir-487a, hsa-mir-382, hsa-mir-134, h…	hetero
hsa-mir-1179, hsa-mir-7-2	hetero
hsa-mir-193b, hsa-mir-365-1	hetero
hsa-mir-195, hsa-mir-497	hetero
hsa-mir-451, hsa-mir-144	hetero
hsa-mir-657, hsa-mir-338, hsa-mir-1250	hetero
hsa-mir-133a-1, hsa-mir-1-2	hetero
hsa-mir-99b, hsa-let-7e, hsa-mir-125a	hetero
hsa-mir-512-1, hsa-mir-512-2, hsa-mir-1323, hsa-mir-498, hsa-mir-520e, hsa-mir-515-1, hsa-mir-519e, hsa-mir-520f, hsa-mir-515-2, hsa-mir-519c, hsa-mir-1283-1, hsa-mir-520a, hsa-mir-526b, hsa-mir-519b, hsa-mir-525, hsa-mir-523, hsa-mir-518f, hsa-mir-520b, hsa-mir-518b, hsa-mir-526a-1, hsa-mir-520c, hsa-mir-518c, hsa-mir-524, hsa-mir-517a, hsa-mir-519d, hsa-mir-521-2, hsa-mir-520d, hsa-mir-517b, hs…	hetero
hsa-mir-371, hsa-mir-372, hsa-mir-373	hetero
hsa-mir-24-2, hsa-mir-27a, hsa-mir-23a	hetero
hsa-mir-296, hsa-mir-298	hetero
hsa-mir-1914, hsa-mir-647	hetero
hsa-mir-99a, hsa-let-7c	hetero
hsa-mir-658, hsa-mir-659	hetero
