# Supplementary material for: Regulatory coordination of clustered microRNAs based on microRNA-transcription factor regulatory network
Source: BMC Syst Biol. 2011 Dec 16;5:199. doi: 10.1186/1752-0509-5-199 (PMC3262773; doi:10.1186/1752-0509-5-199)
Supplement: Additional file 4 — MiRNA clusters composed of intronic/extronic miRNAs. The information about miRNA types and host genes of intronic/extronic clustered miRNAs is derived from miRBase 13.0. [file 1752-0509-5-199-S4.XLS]

## Sheet: hsa_mir_tu_host-mulnoninter
Clusted miRNA	miRNA type	Host gene
hsa-mir-30e; hsa-mir-30c-1	intronic; intronic	NFYC; NFYC
hsa-mir-214; hsa-mir-199a-2	intronic; intronic	DNM3; DNM3
hsa-mir-181b-1; hsa-mir-181a-1	intronic; intronic	RP11; RP11
hsa-mir-215; hsa-mir-194-1	intronic; intronic	IARS2; IARS2
hsa-mir-217; hsa-mir-216a	intronic; intronic	AC011306.2; AC011306.2
hsa-mir-425; hsa-mir-191	intronic; intronic	DALRD3; DALRD3
hsa-mir-15b; hsa-mir-16-2	intronic; intronic	SMC4; SMC4
hsa-mir-367; hsa-mir-302d; hsa-mir-302a; hsa-mir-302c; hsa-mir-302b	intronic; intronic; intronic; intronic; intronic	LARP7; LARP7; LARP7; LARP7; LARP7
hsa-mir-449a; hsa-mir-449b	intronic; intronic	CDC20B; CDC20B
hsa-mir-653; hsa-mir-489	intronic; intronic	CALCR; CALCR
hsa-mir-25; hsa-mir-93; hsa-mir-106b	intronic; intronic; intronic	MCM7; MCM7; MCM7
hsa-mir-29a; hsa-mir-29b-1	intronic; intronic	AC016831.7; AC016831.7
hsa-mir-599; hsa-mir-875	intronic; intronic	VPS13B; VPS13B
hsa-mir-939; hsa-mir-1234	extronic; intronic	CPSF1; CPSF1
hsa-mir-23b; hsa-mir-27b; hsa-mir-24-1	intronic; intronic; extronic/intronic	C9orf3; C9orf3; C9orf3
hsa-mir-181a-2; hsa-mir-181b-2	intronic; intronic	NR6A1; NR6A1
hsa-mir-16-1; hsa-mir-15a	intronic; extronic/intronic	DLEU2; DLEU2
hsa-mir-17; hsa-mir-18a; hsa-mir-19a; hsa-mir-20a; hsa-mir-19b-1; hsa-mir-92a-1	extronic/intronic; extronic/intronic; extronic/intronic; extronic/intronic; extronic/intronic; extronic/intronic	MIRHG1; MIRHG1; MIRHG1; MIRHG1; MIRHG1; MIRHG1
hsa-mir-195; hsa-mir-497	intronic; intronic	AC027763.1; AC027763.1
hsa-mir-657; hsa-mir-338; hsa-mir-1250	intronic; intronic; intronic	AATK; AATK; AATK
hsa-mir-133a-1; hsa-mir-1-2	intronic; intronic	MIB1; MIB1
hsa-mir-296; hsa-mir-298	intronic; intronic	AL136532.22; AL136532.22
hsa-mir-941-1; hsa-mir-941-2; hsa-mir-941-3	intronic; intronic; intronic	DNAJC5; DNAJC5; DNAJC5
hsa-mir-1914; hsa-mir-647	extronic/intronic; intronic	UCKL1; UCKL1
hsa-mir-99a; hsa-let-7c	intronic; intronic	C21orf34; C21orf34
hsa-mir-301b; hsa-mir-130b	intronic; extronic/intronic	TOP3B; TOP3B
hsa-let-7a-3; hsa-let-7b	extronic; extronic	RP4; RP4
hsa-mir-1977-1; hsa-mir-1974-1	intronic; intronic	RP5; RP5
hsa-mir-532; hsa-mir-188; hsa-mir-500; hsa-mir-362; hsa-mir-501; hsa-mir-660; hsa-mir-502	intronic; intronic; intronic; intronic; intronic; intronic; intronic	CLCN5; CLCN5; CLCN5; CLCN5; CLCN5; CLCN5; CLCN5
hsa-mir-98; hsa-let-7f-2	intronic; intronic	HUWE1; HUWE1
hsa-mir-545; hsa-mir-374a	intronic; intronic	AC004386.1; AC004386.1
hsa-mir-1912; hsa-mir-1264	intronic; intronic	HTR2C; HTR2C
hsa-mir-224; hsa-mir-452	extronic/intronic; extronic/intronic	GABRE; GABRE
hsa-mir-105-1; hsa-mir-767; hsa-mir-105-2	intronic; intronic; intronic	GABRA3; GABRA3; GABRA3
