# Supplementary material for: Regulatory coordination of clustered microRNAs based on microRNA-transcription factor regulatory network
Source: BMC Syst Biol. 2011 Dec 16;5:199. doi: 10.1186/1752-0509-5-199 (PMC3262773; doi:10.1186/1752-0509-5-199)
Supplement: Additional file 7 — Regulatory network. The whole regulatory network is provided in SIF format. [file 1752-0509-5-199-S7.SIF]

PAX2	reg	SNORA67
POU2F1	reg	SNORA67
ZNF354C	reg	SNORA67
BPTF	reg	SNORA68
HAND1	reg	SNORA68
TCF3	reg	SNORA68
ZNF354C	reg	SNORA65
GABPA	reg	SART3
GABPB1	reg	SART3
NKX2-5	reg	SART3
YY1	reg	SART3
ESR1	reg	SNORA63
PAX4	reg	SNORA63
PAX6	reg	SNORA63
ZNF354C	reg	SNORA63
TLX2	reg	SNORA70
CUTL1	reg	BTBD3
MADH3	reg	BTBD3
PAX5	reg	BTBD3
TBX5	reg	BTBD3
SREBF1	reg	CCAR1
YY1	reg	CCAR1
SOX9	reg	TMEFF1
WT1	reg	SCN2B
ARID5B	reg	BARHL1
ASCL1	reg	BARHL1
BHLHB2	reg	BARHL1
BHLHB3	reg	BARHL1
DBP	reg	BARHL1
EP300	reg	BARHL1
HAND1	reg	BARHL1
HAND2	reg	BARHL1
INSAF	reg	BARHL1
IPF1	reg	BARHL1
MAD	reg	BARHL1
MAX	reg	BARHL1
MITF	reg	BARHL1
MXI1	reg	BARHL1
MYC	reg	BARHL1
MYCN	reg	BARHL1
MYF5	reg	BARHL1
MYF6	reg	BARHL1
MYOD1	reg	BARHL1
MYOG	reg	BARHL1
NHLH1	reg	BARHL1
PAX3	reg	BARHL1
PAX4	reg	BARHL1
POU2F1	reg	BARHL1
REST	reg	BARHL1
TAL1	reg	BARHL1
TAL2	reg	BARHL1
TCF12	reg	BARHL1
TCF3	reg	BARHL1
TCF4	reg	BARHL1
TFE3	reg	BARHL1
TFEB	reg	BARHL1
USF1	reg	BARHL1
USF2	reg	BARHL1
ZIC2	reg	BARHL1
ZNF354C	reg	BARHL1
CREB1	reg	BARHL2
CREM	reg	BARHL2
PAX3	reg	BARHL2
PAX4	reg	BARHL2
GABPA	reg	LRRC1
GABPB1	reg	LRRC1
ATF6	reg	UBE2J1
ZNF354C	reg	UBE2J1
PPARG	reg	SNORA78
YY1	reg	SNORA78
CREB1	reg	GEM
CREM	reg	GEM
PAX3	reg	GEM
ESR1	reg	SNORA81
NR1I2	reg	SNORA81
NR1I3	reg	SNORA81
PAX4	reg	SNORA81
PAX6	reg	SNORA81
RXRA	reg	SNORA81
RXRB	reg	SNORA81
TLX2	reg	SNORA81
VDR	reg	SNORA81
PPARG	reg	TAGLN
SRF	reg	TAGLN
MAX	reg	NCRNA00095
MAZ	reg	NCRNA00095
MYC	reg	NCRNA00095
WT1	reg	NCRNA00095
ZBTB7	reg	NCRNA00095
ZNF354C	reg	NCRNA00095
BACH1	reg	TMPRSS11BNL
BACH2	reg	TMPRSS11BNL
MAF	reg	TMPRSS11BNL
MAFB	reg	TMPRSS11BNL
MAFF	reg	TMPRSS11BNL
MAFG	reg	TMPRSS11BNL
MAFK	reg	TMPRSS11BNL
NFE2	reg	TMPRSS11BNL
NFE2L1	reg	TMPRSS11BNL
NFE2L2	reg	TMPRSS11BNL
NFE2L3	reg	TMPRSS11BNL
ZNF354C	reg	EIF2AK3
NKX2-5	reg	GSTCD
POU3F1	reg	CACNB2
WT1	reg	CACNB2
PAX4	reg	CACNB3
SOX9	reg	CACNB3
SRY	reg	CACNB3
ZNF354C	reg	CACNB3
NKX2-5	reg	FAM19A1
POU3F2	reg	MIR17HG
PAX4	reg	XAB2
DBP	reg	ORAI3
RFX1	reg	ORAI3
WT1	reg	ORAI3
ZNF589	reg	ORAI3
PPARA	reg	T
PPARD	reg	T
PPARG	reg	T
BACH1	reg	DUSP13
BACH2	reg	DUSP13
MAF	reg	DUSP13
MAFB	reg	DUSP13
MAFF	reg	DUSP13
MAFG	reg	DUSP13
MAFK	reg	DUSP13
NFE2	reg	DUSP13
NFE2L1	reg	DUSP13
NFE2L2	reg	DUSP13
NFE2L3	reg	DUSP13
ZNF354C	reg	LFNG
ZNF354C	reg	TAOK2
DBP	reg	ARHGEF38
RFX1	reg	ARHGEF38
SREBF1	reg	ARHGEF38
ZNF354C	reg	ARHGEF38
EP300	reg	TAOK1
WT1	reg	TAOK1
ETS1	reg	PAIP2
GABPA	reg	PAIP2
GABPB1	reg	PAIP2
NKX2-5	reg	PAIP2
PAX2	reg	PAIP2
PAX3	reg	PAIP2
PAX4	reg	PAIP2
PAX5	reg	PAIP2
PAX6	reg	PAIP2
PAX8	reg	PAIP2
SRY	reg	PAIP2
HNF4A	reg	TAOK3
HNF4G	reg	TAOK3
NR2F1	reg	TAOK3
NR2F2	reg	TAOK3
PPARA	reg	TAOK3
PPARD	reg	TAOK3
PPARG	reg	TAOK3
DBP	reg	ESRRG
HOXA7	reg	ESRRG
NR1H4	reg	ESRRG
POU3F2	reg	ESRRG
SRY	reg	ESRRG
NR1H2	reg	ACACA
NR1H3	reg	ACACA
PAX4	reg	ACACA
ZNF354C	reg	PPAPDC1B
DBP	reg	PRPSAP2
YY1	reg	PRPSAP2
BCL6	reg	EIF4E1B
PAX4	reg	GNGT2
ZBTB7	reg	GNGT2
ZNF354C	reg	GNGT2
PAX8	reg	PARP8
ZNF143	reg	POP1
ZNF354C	reg	ACAD11
ZIC2	reg	PARP2
IPF1	reg	SNORA25
POU2F1	reg	SNORA25
PAX5	reg	SNORA23
USF1	reg	SNORA21
USF2	reg	SNORA21
ZNF354C	reg	SNORA21
ZNF354C	reg	SNORA20
ELF1	reg	KIAA1370
ELF2	reg	KIAA1370
ELF4	reg	KIAA1370
ELK1	reg	KIAA1370
ELK3	reg	KIAA1370
ELK4	reg	KIAA1370
ERG	reg	KIAA1370
ETS1	reg	KIAA1370
ETS2	reg	KIAA1370
ETV4	reg	KIAA1370
ETV6	reg	KIAA1370
ETV7	reg	KIAA1370
FLI1	reg	KIAA1370
GABPA	reg	KIAA1370
GABPB1	reg	KIAA1370
MAX	reg	KIAA1370
MYC	reg	KIAA1370
NKX2-5	reg	KIAA1370
PAX3	reg	KIAA1370
PAX4	reg	KIAA1370
SPI1	reg	KIAA1370
SPIB	reg	KIAA1370
SREBF1	reg	KIAA1370
USF1	reg	KIAA1370
USF2	reg	KIAA1370
PAX2	reg	SNORA28
SOX9	reg	SNORA28
SRY	reg	SNORA28
ZNF354C	reg	SNORA28
ETS1	reg	SMAP2
TFAP2A	reg	SMAP2
TFAP2B	reg	SMAP2
TFAP2C	reg	SMAP2
NFIB	reg	SNORA59B
NFIC	reg	SNORA59B
FOS	reg	EVI5
FOSB	reg	EVI5
FOSL1	reg	EVI5
FOSL2	reg	EVI5
JUN	reg	EVI5
JUNB	reg	EVI5
JUND	reg	EVI5
POU3F1	reg	EVI5
PAX4	reg	GHR
SP1	reg	GHR
SP2	reg	GHR
SP3	reg	GHR
SP4	reg	GHR
ZNF354C	reg	GHR
POU2AF1	reg	ATF7IP
POU2F1	reg	ATF7IP
POU2F2	reg	ATF7IP
POU3F1	reg	ATF7IP
POU3F2	reg	ATF7IP
POU4F1	reg	ATF7IP
POU5F1	reg	ATF7IP
POU5F1P1	reg	ATF7IP
PAX8	reg	SNORA34
CREB1	reg	SNORA30
PAX5	reg	SNORA30
PAX8	reg	SNORA30
PPARG	reg	SNORA30
ZNF354C	reg	SNORA30
E2F1	reg	ANP32E
E2F3	reg	ANP32E
E2F4	reg	ANP32E
E2F7	reg	ANP32E
TFDP1	reg	ANP32E
DBP	reg	SDK2
ELF1	reg	SDK2
ELF2	reg	SDK2
ELF4	reg	SDK2
ELK1	reg	SDK2
ELK3	reg	SDK2
ELK4	reg	SDK2
ERG	reg	SDK2
ETS1	reg	SDK2
ETS2	reg	SDK2
ETV4	reg	SDK2
ETV6	reg	SDK2
ETV7	reg	SDK2
FLI1	reg	SDK2
GABPA	reg	SDK2
GABPB1	reg	SDK2
SP3	reg	SDK2
SPI1	reg	SDK2
SPIB	reg	SDK2
ZNF354C	reg	SDK2
WT1	reg	ARHGEF19
ARID5B	reg	ADNP
ASCL1	reg	ADNP
BHLHB2	reg	ADNP
BHLHB3	reg	ADNP
CREB1	reg	ADNP
CREM	reg	ADNP
ETS1	reg	ADNP
HAND1	reg	ADNP
HAND2	reg	ADNP
INSAF	reg	ADNP
MAD	reg	ADNP
MAX	reg	ADNP
MAZ	reg	ADNP
MITF	reg	ADNP
MXI1	reg	ADNP
MYC	reg	ADNP
MYCN	reg	ADNP
MYF5	reg	ADNP
MYF6	reg	ADNP
MYOD1	reg	ADNP
MYOG	reg	ADNP
NHLH1	reg	ADNP
NKX2-5	reg	ADNP
NR3C1	reg	ADNP
POU3F2	reg	ADNP
TAL1	reg	ADNP
TAL2	reg	ADNP
TCF12	reg	ADNP
TCF3	reg	ADNP
TCF4	reg	ADNP
TFE3	reg	ADNP
TFEB	reg	ADNP
USF1	reg	ADNP
USF2	reg	ADNP
WT1	reg	ADNP
YY1	reg	ADNP
ZBTB7B	reg	ADNP
ZNF354C	reg	ADNP
NR5A2	reg	SDK1
VDR	reg	CACNG2
ZIC2	reg	CACNG2
HNF4A	reg	SLC3A1
HNF4G	reg	SLC3A1
NR2F1	reg	SLC3A1
NR2F2	reg	SLC3A1
PPARA	reg	SLC3A1
PPARD	reg	SLC3A1
PPARG	reg	SLC3A1
PAX6	reg	MIR2113
SRY	reg	MIR2113
PAX4	reg	ARHGEF12
PPARA	reg	ARHGEF12
PPARD	reg	ARHGEF12
PPARG	reg	ARHGEF12
WT1	reg	ARHGEF12
ZNF354C	reg	ARHGEF12
NFIA	reg	SNORA38
NFIB	reg	SNORA38
NFIC	reg	SNORA38
YY1	reg	MIR2110
PAX8	reg	FANCD2
PAX2	reg	PLXDC2
ZNF354C	reg	PLXDC2
ETS1	reg	EIF4A1
MAX	reg	EIF4A1
MYC	reg	EIF4A1
PAX4	reg	EIF4A1
YY1	reg	EIF4A1
ZIC2	reg	EIF4A1
ZNF354C	reg	EIF4A1
SREBF1	reg	ESRP2
ZNF354C	reg	ESRP2
ETS1	reg	PARVA
HMGA1	reg	SCML4
HMGA2	reg	SCML4
NKX2-5	reg	SCML4
RFX1	reg	SCML4
RFX2	reg	SCML4
RFX3	reg	SCML4
RFX4	reg	SCML4
RFX5	reg	SCML4
RFXANK	reg	SCML4
RFXAP	reg	SCML4
TLX2	reg	SCML4
ZBTB16	reg	SCML4
ZNF354C	reg	SNORA43
POU1F1	reg	SNORA41
PAX4	reg	ECEL1
ZNF354C	reg	ECEL1
ETS1	reg	SNORA48
LEF1	reg	SNORA48
PAX5	reg	SNORA48
TCF7	reg	SNORA48
TLX2	reg	SNORA48
ZNF354C	reg	SNORA48
NKX2-5	reg	SNORA45
HIF1A	reg	AK3L1
MAX	reg	AK3L1
MYC	reg	AK3L1
ZNF354C	reg	AK3L1
ETV7	reg	CCDC64B
NR1I2	reg	CCT6B
NR1I3	reg	CCT6B
RXRA	reg	CCT6B
RXRB	reg	CCT6B
VDR	reg	CCT6B
YY1	reg	CCT6B
PAX4	reg	ZNF750
CEBPA	reg	SNORA50
DDIT3	reg	SNORA50
NFIA	reg	SNORA50
NFIC	reg	SNORA50
ZNF354C	reg	SNORA50
PPARA	reg	SNORA51
GFI1	reg	MTMR4
GFI1B	reg	MTMR4
TFAP2A	reg	BRMS1L
TFAP2B	reg	BRMS1L
TFAP2C	reg	BRMS1L
PAX4	reg	SNORA55
ETS1	reg	CNST
ZNF354C	reg	ATRN
ZNF354C	reg	SNORA5A
SREBF1	reg	BNC2
ZBTB7	reg	BNC2
ZNF354C	reg	SDHD
YY1	reg	ZNF764
NR1H4	reg	SNORA62
PAX4	reg	SNORA62
ETS1	reg	ZNF768
ETV7	reg	ZNF768
GABPA	reg	ZNF768
GABPB1	reg	ZNF768
RFX1	reg	ZNF768
SP1	reg	ZNF768
SP2	reg	ZNF768
SP3	reg	ZNF768
SP4	reg	ZNF768
ETS1	reg	MPZL3
GABPA	reg	MPZL3
GABPB1	reg	MPZL3
NKX2-5	reg	MPZL3
PAX2	reg	MPZL3
PAX3	reg	MPZL3
PAX4	reg	MPZL3
PAX5	reg	MPZL3
PAX6	reg	MPZL3
PAX8	reg	MPZL3
ZNF354C	reg	MIR335
ZNF143	reg	GNA11
STAT1	reg	PASK
PAX4	reg	KIAA1324
SREBF1	reg	KIAA1324
ZNF354C	reg	KIAA1324
YY1	reg	PRKCSH
EGR1	reg	KIAA1328
EGR2	reg	KIAA1328
EGR3	reg	KIAA1328
EGR4	reg	KIAA1328
BRCA1	reg	NR2E1
CREB1	reg	NR2E1
CREM	reg	NR2E1
IPF1	reg	NR2E1
MAZ	reg	NR2E1
MAZ	reg	PACSIN3
WT1	reg	PACSIN3
ZBTB7B	reg	PACSIN3
ZNF354C	reg	PACSIN3
ZNF354C	reg	ATG5
EGR1	reg	CDKN2C
EGR2	reg	CDKN2C
EGR3	reg	CDKN2C
EGR4	reg	CDKN2C
ZNF354C	reg	CDKN2C
MYB	reg	CDKN2D
GABPA	reg	FBXO28
GABPB1	reg	FBXO28
BCL6	reg	FRS3
BCL6	reg	MIR328
WT1	reg	MIR328
SREBF1	reg	NET1
ETS1	reg	TMEM167A
GABPA	reg	TMEM167A
GABPB1	reg	TMEM167A
ETS1	reg	IL11RA
ETV7	reg	IL11RA
GABPA	reg	IL11RA
GABPB1	reg	IL11RA
ZNF354C	reg	IL11RA
TFCP2	reg	MIR33B
ZNF354C	reg	MIR33B
CEBPA	reg	FBXO16
CEBPB	reg	FBXO16
CEBPD	reg	FBXO16
CEBPE	reg	FBXO16
CEBPG	reg	FBXO16
TAL1	reg	FBXO16
TCF3	reg	FBXO16
ETS1	reg	SPATA17
RFX1	reg	SPATA17
PAX4	reg	MIR338
ZBTB7	reg	FBXO11
ZNF354C	reg	FBXO11
HOXA9	reg	ADAMTSL2
MADH3	reg	ADAMTSL2
MEIS1	reg	ADAMTSL2
NKX2-5	reg	ADAMTSL2
PAX4	reg	ADAMTSL2
PAX5	reg	ADAMTSL2
PAX2	reg	TFE3
PAX3	reg	TFE3
PAX4	reg	TFE3
PAX5	reg	TFE3
PAX6	reg	TFE3
PAX8	reg	TFE3
HMGA1	reg	ST8SIA1
HMGA2	reg	ST8SIA1
ZNF354C	reg	ST8SIA1
ETS1	reg	UBE2V2
GABPA	reg	UBE2V2
GABPB1	reg	UBE2V2
NKX2-5	reg	UBE2V2
TFAP2A	reg	CXXC5
TFAP2B	reg	CXXC5
TFAP2C	reg	CXXC5
CREB1	reg	NR2C2
PAX3	reg	NR2C2
PPARA	reg	NR2C2
PPARD	reg	NR2C2
PPARG	reg	NR2C2
SRY	reg	NR2C2
WT1	reg	NR2C2
DBP	reg	G6PC2
ETS1	reg	FICD
ZNF354C	reg	DPCR1
PAX2	reg	MIR181D
IPF1	reg	MIR30A
POU2AF1	reg	MIR30A
POU2F1	reg	MIR30A
POU2F2	reg	MIR30A
POU3F1	reg	MIR30A
POU3F2	reg	MIR30A
POU4F1	reg	MIR30A
POU5F1	reg	MIR30A
POU5F1P1	reg	MIR30A
PPARG	reg	MIR30A
POU3F1	reg	TFEC
MAX	reg	ADRA2A
MYC	reg	ADRA2A
RBPJ	reg	ADRA2A
TBX5	reg	ADRA2A
WT1	reg	ADRA2A
ZNF354C	reg	ADRA2A
TFCP2	reg	SDF4
ZNF354C	reg	SDF4
GABPA	reg	FBXO46
GABPB1	reg	FBXO46
ETS1	reg	SDF2
POU3F2	reg	MIR324
ZNF354C	reg	MIR324
ETS1	reg	FIBP
GABPA	reg	FIBP
GABPB1	reg	FIBP
WT1	reg	MEA1
SREBF1	reg	ATG3
ZNF354C	reg	MMAB
CEBPG	reg	THSD7B
PAX4	reg	THSD7B
ZBTB7	reg	THSD7A
ETS1	reg	ATP7A
MAX	reg	HDAC5
MEF2A	reg	HDAC5
MYC	reg	HDAC5
SREBF1	reg	HDAC5
USF1	reg	HDAC5
USF2	reg	HDAC5
PAX3	reg	NMT1
YY1	reg	NMT1
SREBF1	reg	ATF4
USF1	reg	ATF4
USF2	reg	ATF4
PAX2	reg	ATF3
LHX3	reg	ATF7
NKX2-5	reg	ATF7
PAX2	reg	ATF7
PAX4	reg	ATF7
TAL1	reg	ATF7
TBP	reg	ATF7
TCF3	reg	ATF7
ARNT	reg	FBXO32
ETS1	reg	FBXO32
GABPA	reg	FBXO32
GABPB1	reg	FBXO32
STAT1	reg	FBXO32
ZNF354C	reg	FBXO32
MAX	reg	FBXO33
MYC	reg	FBXO33
SREBF1	reg	FBXO33
BRCA1	reg	HDAC9
EGR1	reg	HDAC9
PAX2	reg	HDAC9
PAX4	reg	HDAC9
POU2AF1	reg	HDAC9
POU2F1	reg	HDAC9
POU2F2	reg	HDAC9
POU3F1	reg	HDAC9
POU3F2	reg	HDAC9
POU4F1	reg	HDAC9
POU5F1	reg	HDAC9
POU5F1P1	reg	HDAC9
SOX9	reg	HDAC9
TFAP2A	reg	HDAC9
TFAP2B	reg	HDAC9
TFAP2C	reg	HDAC9
ZNF354C	reg	HDAC9
YY1	reg	FBXO36
ZNF354C	reg	FBXO36
E2F1	reg	E2F1
E2F1	reg	E2F2
E2F3	reg	E2F2
E2F4	reg	E2F2
E2F7	reg	E2F2
TFDP1	reg	E2F2
E2F1	reg	E2F3
E2F3	reg	E2F3
E2F4	reg	E2F3
E2F7	reg	E2F3
HSF1	reg	E2F3
NR1I2	reg	E2F3
NR1I3	reg	E2F3
PAX6	reg	E2F3
POU2AF1	reg	E2F3
POU2F1	reg	E2F3
POU2F2	reg	E2F3
POU3F1	reg	E2F3
POU3F2	reg	E2F3
POU4F1	reg	E2F3
POU5F1	reg	E2F3
POU5F1P1	reg	E2F3
RXRA	reg	E2F3
RXRB	reg	E2F3
TFAP2A	reg	E2F3
TFAP2B	reg	E2F3
TFAP2C	reg	E2F3
TFDP1	reg	E2F3
VDR	reg	E2F3
CREB1	reg	CLSTN2
CREM	reg	CLSTN2
PAX4	reg	CLSTN2
POU2F1	reg	CLSTN2
CEBPG	reg	E2F8
E2F1	reg	E2F8
E2F3	reg	E2F8
E2F4	reg	E2F8
E2F7	reg	E2F8
PAX4	reg	E2F8
TFDP1	reg	E2F8
ZNF354C	reg	E2F8
ARID5B	reg	PAX6
ARNT	reg	PAX6
ASCL1	reg	PAX6
BHLHB2	reg	PAX6
BHLHB3	reg	PAX6
HAND1	reg	PAX6
HAND2	reg	PAX6
INSAF	reg	PAX6
MAD	reg	PAX6
MAX	reg	PAX6
MITF	reg	PAX6
MXI1	reg	PAX6
MYC	reg	PAX6
MYCN	reg	PAX6
MYF5	reg	PAX6
MYF6	reg	PAX6
MYOD1	reg	PAX6
MYOG	reg	PAX6
NHLH1	reg	PAX6
TAL1	reg	PAX6
TAL2	reg	PAX6
TCF12	reg	PAX6
TCF3	reg	PAX6
TCF4	reg	PAX6
TFE3	reg	PAX6
TFEB	reg	PAX6
TLX2	reg	PAX6
USF1	reg	PAX6
USF2	reg	PAX6
ZNF354C	reg	PAX6
NKX2-5	reg	EDC4
ZNF354C	reg	EDC4
ATF6	reg	PAX1
PAX3	reg	PAX1
PAX5	reg	PAX1
PAX8	reg	PAX1
ZNF354C	reg	PAX1
PAX6	reg	SH2D4B
POU1F1	reg	SH2D4B
ETS1	reg	PRMT7
SOX9	reg	PAX9
SRY	reg	PAX9
NKX2-5	reg	MIR548D2
PBX1	reg	MIR548D2
PBX2	reg	MIR548D2
PBX3	reg	MIR548D2
TAL1	reg	PRMT8
TCF3	reg	PRMT8
YY1	reg	INO80E
NKX2-5	reg	IMPDH2
PAX8	reg	IMPDH2
POU3F1	reg	SSBP2
ZNF354C	reg	STXBP4
RFX1	reg	STXBP6
RFX2	reg	STXBP6
RFX3	reg	STXBP6
RFX4	reg	STXBP6
RFX5	reg	STXBP6
RFXANK	reg	STXBP6
RFXAP	reg	STXBP6
PAX3	reg	SLC41A1
RFX1	reg	MAPRE3
NKX2-5	reg	SNORD35A
SRY	reg	SNORD35A
MAZ	reg	ANKRD34A
PAX2	reg	EMX2OS
ZNF354C	reg	EMX2OS
HOXA9	reg	MIR548F2
MEIS1	reg	MIR548F2
NKX2-5	reg	MIR548F2
PAX2	reg	MIR548F2
POU2AF1	reg	MIR548F2
POU2F1	reg	MIR548F2
POU2F2	reg	MIR548F2
POU3F1	reg	MIR548F2
POU3F2	reg	MIR548F2
POU4F1	reg	MIR548F2
POU5F1	reg	MIR548F2
POU5F1P1	reg	MIR548F2
CEBPG	reg	FIGF
ZNF354C	reg	SNORD36B
CEBPG	reg	ADARB2
CREB1	reg	RNF5P1
NFYA	reg	RNF5P1
NFYB	reg	RNF5P1
NFYC	reg	RNF5P1
YY1	reg	RNF5P1
SREBF1	reg	AVPI1
BCL6	reg	USP6NL
YY1	reg	USP6NL
IPF1	reg	GCK
ZNF354C	reg	GCK
SREBF1	reg	MMP23A
ETS1	reg	CUL4B
NKX2-5	reg	CTTNBP2NL
PAX2	reg	CTTNBP2NL
PAX3	reg	CTTNBP2NL
PAX4	reg	CTTNBP2NL
PAX5	reg	CTTNBP2NL
PAX6	reg	CTTNBP2NL
PAX8	reg	CTTNBP2NL
SRY	reg	CTTNBP2NL
NFIB	reg	STAT5B
NFIC	reg	STAT5B
PAX4	reg	STAT5B
RFX1	reg	STAT5B
ZIC2	reg	FST
ZNF354C	reg	FST
CREB1	reg	SIDT2
CREM	reg	SIDT2
PAX4	reg	SIDT2
CEBPG	reg	MIR29A
ZNF354C	reg	MIR29A
ZNF354C	reg	MIR29C
YY1	reg	ZFP91
HAND1	reg	C4orf26
TCF3	reg	C4orf26
PAX2	reg	COL10A1
PAX4	reg	COL10A1
TBP	reg	COL10A1
ETS1	reg	GPR137
PAX2	reg	GPR137
PAX4	reg	WNK1
TFAP2A	reg	WNK1
TFAP2B	reg	WNK1
TFAP2C	reg	WNK1
RFX1	reg	FAM192A
SREBF1	reg	FAM192A
WT1	reg	FAM192A
YY1	reg	FAM192A
MAZ	reg	WNK2
ZBTB7B	reg	WNK2
ETS1	reg	BAZ1B
HNF4A	reg	BAZ1B
HNF4G	reg	BAZ1B
NR2F1	reg	BAZ1B
NR2F2	reg	BAZ1B
PPARA	reg	BAZ1B
PPARD	reg	BAZ1B
PPARG	reg	BAZ1B
TAL1	reg	BAZ1B
TCF3	reg	BAZ1B
WT1	reg	BAZ1B
FOXA1	reg	C4orf19
TLX2	reg	PIAS3
PAX4	reg	MIR320A
YY1	reg	MIR320A
HAND1	reg	ATP5C1
PAX2	reg	ATP5C1
PAX3	reg	ATP5C1
PAX4	reg	ATP5C1
PAX5	reg	ATP5C1
PAX6	reg	ATP5C1
PAX8	reg	ATP5C1
TCF3	reg	ATP5C1
E2F1	reg	PIAS1
ETS1	reg	SUDS3
RFX1	reg	SUDS3
RFX2	reg	SUDS3
RFX3	reg	SUDS3
RFX4	reg	SUDS3
RFX5	reg	SUDS3
RFXANK	reg	SUDS3
RFXAP	reg	SUDS3
ZBTB7	reg	SUDS3
RFX1	reg	ALDOA
PAX4	reg	RBP4
RFX1	reg	TMX4
ZNF354C	reg	TMX4
BCL6	reg	MIR27A
SREBF1	reg	MIR27A
SREBF2	reg	MIR27A
STAT1	reg	MIR27A
STAT2	reg	MIR27A
STAT3	reg	MIR27A
STAT4	reg	MIR27A
STAT5A	reg	MIR27A
STAT5B	reg	MIR27A
STAT6	reg	MIR27A
ARID5B	reg	SFXN2
ASCL1	reg	SFXN2
BHLHB2	reg	SFXN2
BHLHB3	reg	SFXN2
HAND1	reg	SFXN2
HAND2	reg	SFXN2
INSAF	reg	SFXN2
MAD	reg	SFXN2
MAX	reg	SFXN2
MITF	reg	SFXN2
MXI1	reg	SFXN2
MYC	reg	SFXN2
MYCN	reg	SFXN2
MYF5	reg	SFXN2
MYF6	reg	SFXN2
MYOD1	reg	SFXN2
MYOG	reg	SFXN2
NHLH1	reg	SFXN2
PAX5	reg	SFXN2
TAL1	reg	SFXN2
TAL2	reg	SFXN2
TCF12	reg	SFXN2
TCF3	reg	SFXN2
TCF4	reg	SFXN2
TFE3	reg	SFXN2
TFEB	reg	SFXN2
USF1	reg	SFXN2
USF2	reg	SFXN2
ZNF354C	reg	SFXN2
LMO2	reg	MIR27B
PPARG	reg	MIR27B
ZNF354C	reg	PPAT
IPF1	reg	MAML3
NKX2-5	reg	MAML3
ZNF354C	reg	MAML3
ETV7	reg	AMD1
NKX2-5	reg	AMD1
PAX2	reg	AMD1
PAX3	reg	AMD1
PAX4	reg	AMD1
PAX5	reg	AMD1
PAX6	reg	AMD1
PAX8	reg	AMD1
IPF1	reg	NR1H4
ZIC2	reg	PLAGL2
BRCA1	reg	SASH1
SREBF1	reg	GPR158
ZEB1	reg	GPR158
RFX1	reg	PELI1
ZNF354C	reg	OSGEP
PBX1	reg	MIR26B
PBX2	reg	MIR26B
PBX3	reg	MIR26B
CREB1	reg	CIDEB
PAX6	reg	CIDEB
CREB1	reg	TMEM39A
CREM	reg	TMEM39A
POU2AF1	reg	ZFHX4
POU2F1	reg	ZFHX4
POU2F2	reg	ZFHX4
POU3F1	reg	ZFHX4
POU3F2	reg	ZFHX4
POU4F1	reg	ZFHX4
POU5F1	reg	ZFHX4
POU5F1P1	reg	ZFHX4
ATF6	reg	C4orf34
ZNF354C	reg	C4orf34
POU3F2	reg	SUPT16H
PPARA	reg	SUPT16H
ATF6	reg	ZFHX3
ETS1	reg	ZFHX3
SOX9	reg	ZFHX3
MAX	reg	SASH3
MYC	reg	SASH3
SREBF1	reg	SASH3
USF1	reg	SASH3
USF2	reg	SASH3
NR5A1	reg	ZMAT5
PAX4	reg	ZMAT5
POU2AF1	reg	EVX1
POU2F1	reg	EVX1
POU2F2	reg	EVX1
POU3F1	reg	EVX1
POU3F2	reg	EVX1
POU4F1	reg	EVX1
POU5F1	reg	EVX1
POU5F1P1	reg	EVX1
PAX5	reg	CPEB3
TAL1	reg	CPEB3
TCF3	reg	CPEB3
LEF1	reg	ZMAT4
NKX2-5	reg	ZMAT4
PAX8	reg	ZMAT4
TCF7	reg	ZMAT4
HOXA9	reg	EVX2
IPF1	reg	EVX2
MEIS1	reg	EVX2
PAX6	reg	EVX2
POU2F1	reg	EVX2
ZBTB16	reg	EVX2
ETS1	reg	CPEB4
GABPA	reg	CPEB4
GABPB1	reg	CPEB4
YY1	reg	CPEB4
MEF2A	reg	MYBPC3
ETS1	reg	SENP7
ZNF354C	reg	CYP39A1
STAT1	reg	HAMP
STAT2	reg	HAMP
STAT3	reg	HAMP
STAT4	reg	HAMP
STAT5A	reg	HAMP
STAT5B	reg	HAMP
STAT6	reg	HAMP
ZNF354C	reg	HAMP
PAX2	reg	ATP5H
PAX3	reg	ATP5H
ARNT	reg	LIN52
MAX	reg	LIN52
MYC	reg	LIN52
SREBF1	reg	LIN52
USF1	reg	LIN52
USF2	reg	LIN52
YY1	reg	LIN52
ZNF354C	reg	FAM35A
HNF4A	reg	VIL1
HNF4G	reg	VIL1
NR2F1	reg	VIL1
NR2F2	reg	VIL1
PPARA	reg	VIL1
PPARD	reg	VIL1
PPARG	reg	VIL1
SRF	reg	VIL1
WT1	reg	VIL1
RFX1	reg	GPR179
CREB1	reg	SENP2
CREM	reg	SENP2
NR2F1	reg	SLC26A3
NR2F2	reg	SLC26A3
SOX9	reg	SLC26A3
IPF1	reg	AMBN
ZNF354C	reg	AMBN
NFIA	reg	PTGDS
NFIC	reg	PTGDS
NFIA	reg	SLC26A7
NFIC	reg	SLC26A7
POU3F2	reg	SLC26A7
SREBF1	reg	LIN54
USF1	reg	LIN54
USF2	reg	LIN54
ZNF354C	reg	LIN54
TLX2	reg	SDCCAG8
SRF	reg	FAM69A
CEBPG	reg	COL3A1
NFIB	reg	COL3A1
NFIC	reg	COL3A1
NFIA	reg	FAM193B
NFIC	reg	FAM193B
PPARA	reg	FAM193B
PPARD	reg	FAM193B
PPARG	reg	FAM193B
YY1	reg	FAM193B
BCL6	reg	MIR23A
SREBF1	reg	MIR23A
SREBF2	reg	MIR23A
STAT1	reg	MIR23A
STAT2	reg	MIR23A
STAT3	reg	MIR23A
STAT4	reg	MIR23A
STAT5A	reg	MIR23A
STAT5B	reg	MIR23A
STAT6	reg	MIR23A
MAZ	reg	ZFP36L1
NR1H4	reg	ZFP36L1
MAZ	reg	ZFP36L2
RFX1	reg	ZFP36L2
RFX2	reg	ZFP36L2
RFX3	reg	ZFP36L2
RFX4	reg	ZFP36L2
RFX5	reg	ZFP36L2
RFXANK	reg	ZFP36L2
RFXAP	reg	ZFP36L2
ZBTB7B	reg	ZFP36L2
SOX9	reg	FAM117B
SP1	reg	FAM117B
SP2	reg	FAM117B
SP3	reg	FAM117B
SP4	reg	FAM117B
SRY	reg	FAM117B
PAX3	reg	FAM117A
POU2AF1	reg	FAM117A
POU2F1	reg	FAM117A
POU2F2	reg	FAM117A
POU3F1	reg	FAM117A
POU3F2	reg	FAM117A
POU4F1	reg	FAM117A
POU5F1	reg	FAM117A
POU5F1P1	reg	FAM117A
ATF6	reg	STT3A
BRCA1	reg	STT3A
BACH1	reg	NR1D1
BACH2	reg	NR1D1
MAF	reg	NR1D1
MAFB	reg	NR1D1
MAFF	reg	NR1D1
MAFG	reg	NR1D1
MAFK	reg	NR1D1
MAX	reg	NR1D1
MYC	reg	NR1D1
NFE2	reg	NR1D1
NFE2L1	reg	NR1D1
NFE2L2	reg	NR1D1
NFE2L3	reg	NR1D1
PAX4	reg	NR1D1
SREBF1	reg	NR1D1
ZNF354C	reg	NR1D1
BACH1	reg	MDC1
BACH2	reg	MDC1
MAF	reg	MDC1
MAFB	reg	MDC1
MAFF	reg	MDC1
MAFG	reg	MDC1
MAFK	reg	MDC1
NFE2	reg	MDC1
NFE2L1	reg	MDC1
NFE2L2	reg	MDC1
NFE2L3	reg	MDC1
NKX2-5	reg	BCL11B
PAX3	reg	BCL11B
PPARA	reg	BCL11B
SP1	reg	BCL11B
SP2	reg	BCL11B
SP3	reg	BCL11B
SP4	reg	BCL11B
YY1	reg	BCL11B
ZNF354C	reg	BCL11B
SOX9	reg	BAZ2B
SRY	reg	BAZ2B
ZNF354C	reg	BAZ2A
EP300	reg	JARID2
HMGA1	reg	JARID2
HMGA2	reg	JARID2
PAX3	reg	JARID2
PAX4	reg	JARID2
PAX6	reg	JARID2
TBP	reg	JARID2
YY1	reg	JARID2
ZNF143	reg	JARID2
ZNF354C	reg	JARID2
ZNF354C	reg	COG3
ETV7	reg	SLC16A4
ETS1	reg	COG7
MEF2A	reg	MEOX2
PPARA	reg	MEOX2
BRCA1	reg	MEOX1
FOXA2	reg	MEOX1
HOXA9	reg	MEOX1
MEIS1	reg	MEOX1
SMARCA3	reg	MEOX1
ZNF354C	reg	MEOX1
LMO2	reg	LRRN1
SREBF1	reg	LRRN1
FOXJ2	reg	NHLH2
NKX2-5	reg	NHLH2
PAX4	reg	NHLH2
PPARA	reg	NHLH2
TLX2	reg	NHLH2
ZNF354C	reg	LIN37
EP300	reg	ATP5A1
STAT1	reg	ATP5A1
STAT2	reg	ATP5A1
STAT3	reg	ATP5A1
STAT4	reg	ATP5A1
STAT5A	reg	ATP5A1
STAT5B	reg	ATP5A1
STAT6	reg	ATP5A1
SREBF1	reg	UBXN6
USF1	reg	UBXN6
USF2	reg	UBXN6
PAX4	reg	PDGFB
ZNF354C	reg	PDGFB
BACH1	reg	MMP9
BACH2	reg	MMP9
MAF	reg	MMP9
MAFB	reg	MMP9
MAFF	reg	MMP9
MAFG	reg	MMP9
MAFK	reg	MMP9
NFE2	reg	MMP9
NFE2L1	reg	MMP9
NFE2L2	reg	MMP9
NFE2L3	reg	MMP9
HNF4A	reg	ZNF827
LEF1	reg	ZNF827
PPARA	reg	ZNF827
PPARD	reg	ZNF827
PPARG	reg	ZNF827
TCF7	reg	ZNF827
TFCP2	reg	ZNF827
ZNF354C	reg	ZNF827
MAZ	reg	ATOH1
NFIB	reg	ATOH1
NFIC	reg	ATOH1
POU3F2	reg	ATOH1
TLX2	reg	ATOH1
WT1	reg	ATOH1
ETS1	reg	C16orf88
MYB	reg	WNT3
PAX2	reg	WNT3
PAX3	reg	WNT3
PAX4	reg	WNT3
PAX5	reg	WNT3
PAX6	reg	WNT3
PAX8	reg	WNT3
PPARA	reg	WNT3
STAT1	reg	WNT3
ETS1	reg	SLC25A25
NKX2-5	reg	SLC25A25
LEF1	reg	SLC25A28
TCF7	reg	SLC25A28
SREBF1	reg	RC3H2
ZNF354C	reg	RC3H2
DBP	reg	ATOH7
TAL1	reg	ATOH7
TCF3	reg	ATOH7
ZNF354C	reg	ATOH7
SRY	reg	LGI1
ZNF354C	reg	LGI1
LEF1	reg	WNT6
PAX4	reg	WNT6
TCF7	reg	WNT6
ZNF354C	reg	WNT6
RFX1	reg	C16orf82
WT1	reg	GNL1
ZNF354C	reg	GNL1
NR3C1	reg	RC3H1
ETS1	reg	CSNK1G1
POU2AF1	reg	FA2H
POU2F1	reg	FA2H
POU2F2	reg	FA2H
POU3F1	reg	FA2H
POU3F2	reg	FA2H
POU4F1	reg	FA2H
POU5F1	reg	FA2H
POU5F1P1	reg	FA2H
ARID5B	reg	RAI14
ASCL1	reg	RAI14
BHLHB2	reg	RAI14
BHLHB3	reg	RAI14
HAND1	reg	RAI14
HAND2	reg	RAI14
INSAF	reg	RAI14
MAD	reg	RAI14
MAX	reg	RAI14
MITF	reg	RAI14
MXI1	reg	RAI14
MYC	reg	RAI14
MYCN	reg	RAI14
MYF5	reg	RAI14
MYF6	reg	RAI14
MYOD1	reg	RAI14
MYOG	reg	RAI14
NHLH1	reg	RAI14
TAL1	reg	RAI14
TAL2	reg	RAI14
TCF12	reg	RAI14
TCF3	reg	RAI14
TCF4	reg	RAI14
TFE3	reg	RAI14
TFEB	reg	RAI14
USF1	reg	RAI14
USF2	reg	RAI14
ZNF354C	reg	RAI14
ETS1	reg	LYPLA2
GABPA	reg	LYPLA2
GABPB1	reg	LYPLA2
PAX4	reg	RRP8
PAX4	reg	FAM118B
ZNF354C	reg	SLTM
SREBF1	reg	SLC25A32
SREBF1	reg	SEC61B
TFCP2	reg	SEC61B
PPARA	reg	SLC25A34
PPARD	reg	SLC25A34
PPARG	reg	SLC25A34
ARNT	reg	C16orf72
MAX	reg	C16orf72
MYC	reg	C16orf72
SREBF1	reg	C16orf72
USF1	reg	C16orf72
USF2	reg	C16orf72
BACH2	reg	MAP7D1
NFIB	reg	EMP1
NFIC	reg	EMP1
ETS1	reg	C16orf71
POU2F1	reg	MIR200A
BCL6	reg	NEDD8
ETS1	reg	NEDD8
ETV7	reg	NEDD8
PAX4	reg	NEDD8
BCL6	reg	GREM1
PAX2	reg	GREM1
PAX3	reg	GREM1
PAX4	reg	GREM1
PAX5	reg	GREM1
PAX6	reg	GREM1
PAX8	reg	GREM1
SREBF1	reg	GREM1
SREBF2	reg	GREM1
PAX4	reg	PTPRCAP
ZNF354C	reg	KARS
ZNF354C	reg	UBE2D3
ZNF354C	reg	TAGAP
BACH1	reg	BHLHE40
BACH2	reg	BHLHE40
ETS1	reg	BHLHE40
MAF	reg	BHLHE40
MAFB	reg	BHLHE40
MAFF	reg	BHLHE40
MAFG	reg	BHLHE40
MAFK	reg	BHLHE40
MAX	reg	BHLHE40
MAZ	reg	BHLHE40
MITF	reg	BHLHE40
MYC	reg	BHLHE40
NFE2	reg	BHLHE40
NFE2L1	reg	BHLHE40
NFE2L2	reg	BHLHE40
NFE2L3	reg	BHLHE40
NFIB	reg	BHLHE40
NFIC	reg	BHLHE40
PAX2	reg	BHLHE40
PAX3	reg	BHLHE40
PAX4	reg	BHLHE40
PAX5	reg	BHLHE40
PAX6	reg	BHLHE40
PAX8	reg	BHLHE40
PPARG	reg	BHLHE40
SREBF1	reg	BHLHE40
SREBF2	reg	BHLHE40
TFE3	reg	BHLHE40
TFEB	reg	BHLHE40
TFEC	reg	BHLHE40
USF1	reg	BHLHE40
USF2	reg	BHLHE40
WT1	reg	BHLHE40
ZBTB7B	reg	BHLHE40
ZNF354C	reg	BHLHE40
YY1	reg	PPTC7
ZNF354C	reg	SETDB2
CUTL1	reg	BHLHE22
DBP	reg	BHLHE22
MYB	reg	BHLHE22
PAX6	reg	BHLHE22
PAX8	reg	BHLHE22
POU3F2	reg	BHLHE22
TAL1	reg	BHLHE22
TCF3	reg	BHLHE22
PAX4	reg	SPTBN5
ZNF354C	reg	SPTBN5
TFAP2A	reg	ZNF830
TFAP2B	reg	ZNF830
TFAP2C	reg	ZNF830
MAX	reg	TET2
MYC	reg	TET2
ZNF354C	reg	TET2
POU2AF1	reg	SLC25A12
POU2F1	reg	SLC25A12
POU2F2	reg	SLC25A12
POU3F1	reg	SLC25A12
POU3F2	reg	SLC25A12
POU4F1	reg	SLC25A12
POU5F1	reg	SLC25A12
POU5F1P1	reg	SLC25A12
ETS1	reg	SLC25A14
RFX1	reg	SLC25A14
CEBPA	reg	PLEKHA6
DDIT3	reg	PLEKHA6
MAX	reg	PLEKHA6
MYC	reg	PLEKHA6
SREBF1	reg	PLEKHA6
TGIF	reg	PLEKHA6
USF1	reg	PLEKHA6
USF2	reg	PLEKHA6
ZNF354C	reg	PLEKHA6
ZNF354C	reg	PPIB
ZNF354C	reg	C16orf54
ZNF354C	reg	FLG
ETS1	reg	NEDD4
POU2AF1	reg	NEDD4
POU2F1	reg	NEDD4
POU2F2	reg	NEDD4
POU3F1	reg	NEDD4
POU3F2	reg	NEDD4
POU4F1	reg	NEDD4
POU5F1	reg	NEDD4
POU5F1P1	reg	NEDD4
YY1	reg	C16orf53
YY1	reg	YIPF3
ZNF354C	reg	YIPF3
ETS1	reg	RRS1
ZNF354C	reg	YIPF2
GFI1	reg	CRYZL1
GFI1B	reg	CRYZL1
POU2AF1	reg	CRYZL1
POU2F1	reg	CRYZL1
POU2F2	reg	CRYZL1
POU3F1	reg	CRYZL1
POU3F2	reg	CRYZL1
POU4F1	reg	CRYZL1
POU5F1	reg	CRYZL1
POU5F1P1	reg	CRYZL1
BACH1	reg	POU6F1
BACH2	reg	POU6F1
DBP	reg	POU6F1
MAF	reg	POU6F1
MAFB	reg	POU6F1
MAFF	reg	POU6F1
MAFG	reg	POU6F1
MAFK	reg	POU6F1
NFE2	reg	POU6F1
NFE2L1	reg	POU6F1
NFE2L2	reg	POU6F1
NFE2L3	reg	POU6F1
NKX2-5	reg	POU6F1
NR1H4	reg	POU6F1
ZNF354C	reg	KIAA0226
MITF	reg	POU6F2
NR1H4	reg	POU6F2
SREBF1	reg	POU6F2
TFE3	reg	POU6F2
TFEB	reg	POU6F2
TFEC	reg	POU6F2
ZBTB16	reg	POU6F2
ZNF354C	reg	POU6F2
ELF1	reg	CBFA2T3
ELF2	reg	CBFA2T3
ELF4	reg	CBFA2T3
ELK1	reg	CBFA2T3
ELK3	reg	CBFA2T3
ELK4	reg	CBFA2T3
ERG	reg	CBFA2T3
ETS1	reg	CBFA2T3
ETS2	reg	CBFA2T3
ETV4	reg	CBFA2T3
ETV6	reg	CBFA2T3
ETV7	reg	CBFA2T3
FLI1	reg	CBFA2T3
GABPA	reg	CBFA2T3
GABPB1	reg	CBFA2T3
SPI1	reg	CBFA2T3
SPIB	reg	CBFA2T3
TAL1	reg	CBFA2T3
TCF3	reg	CBFA2T3
ETV7	reg	ARHGAP15
GABPA	reg	ARHGAP15
GABPB1	reg	ARHGAP15
CREB1	reg	FOS
MAZ	reg	FOS
WT1	reg	FOS
ZBTB7B	reg	FOS
ZNF354C	reg	TNIP2
ZNF354C	reg	MDN1
ATF6	reg	ALX3
MAX	reg	ALX3
MYC	reg	ALX3
PAX3	reg	ALX3
SREBF1	reg	ALX3
USF1	reg	ALX3
USF2	reg	ALX3
ZNF354C	reg	ALX3
NKX2-5	reg	KIRREL3
NR5A1	reg	KIRREL3
TLX2	reg	ALX1
SRY	reg	CAMK1G
PAX4	reg	DMRT2
SREBF1	reg	DNAI2
USF1	reg	DNAI2
USF2	reg	DNAI2
ZNF354C	reg	EML6
GABPA	reg	ARHGAP26
GABPB1	reg	ARHGAP26
RFX1	reg	COQ6
RFX2	reg	COQ6
RFX3	reg	COQ6
RFX4	reg	COQ6
RFX5	reg	COQ6
RFXANK	reg	COQ6
RFXAP	reg	COQ6
ELF1	reg	ARHGAP25
ELF2	reg	ARHGAP25
ELF4	reg	ARHGAP25
ELK1	reg	ARHGAP25
ELK3	reg	ARHGAP25
ELK4	reg	ARHGAP25
ERG	reg	ARHGAP25
ETS1	reg	ARHGAP25
ETS2	reg	ARHGAP25
ETV4	reg	ARHGAP25
ETV6	reg	ARHGAP25
ETV7	reg	ARHGAP25
FLI1	reg	ARHGAP25
GABPA	reg	ARHGAP25
GABPB1	reg	ARHGAP25
NKX2-5	reg	ARHGAP25
SPI1	reg	ARHGAP25
SPIB	reg	ARHGAP25
ZNF354C	reg	OSM
ZNF354C	reg	COQ4
PAX4	reg	ARHGAP30
ZNF354C	reg	ARHGAP30
TFCP2	reg	ARHGAP31
PAX5	reg	EML3
PPARA	reg	EML3
RXRA	reg	EML3
ZNF354C	reg	EML3
NR5A2	reg	MIR208B
PAX5	reg	MIR208B
ZNF354C	reg	MIR208B
ATF6	reg	JOSD1
CREB1	reg	JOSD1
CREM	reg	JOSD1
NR5A2	reg	MIR208A
ZNF354C	reg	MIR208A
YY1	reg	XPC
ETS1	reg	ITGB1BP1
NKX2-5	reg	ZMIZ1
NR1I2	reg	ZMIZ1
NR1I3	reg	ZMIZ1
PAX4	reg	ZMIZ1
PAX8	reg	ZMIZ1
RXRA	reg	ZMIZ1
RXRB	reg	ZMIZ1
VDR	reg	ZMIZ1
MEF2A	reg	ITGB1BP2
ZNF354C	reg	COPE
HMGA1	reg	CPLX2
HMGA2	reg	CPLX2
ETV7	reg	ZNF800
NKX2-5	reg	ZNF800
PAX2	reg	ZNF800
PAX3	reg	ZNF800
PAX4	reg	ZNF800
PAX5	reg	ZNF800
PAX6	reg	ZNF800
PAX8	reg	ZNF800
ETS1	reg	CEP55
POU2AF1	reg	DNAH5
POU2F1	reg	DNAH5
POU2F2	reg	DNAH5
POU3F1	reg	DNAH5
POU3F2	reg	DNAH5
POU4F1	reg	DNAH5
POU5F1	reg	DNAH5
POU5F1P1	reg	DNAH5
ETS1	reg	TUBGCP4
CREB1	reg	NPTX1
CREM	reg	NPTX1
WT1	reg	NPTX1
E2F1	reg	CEP57
E2F3	reg	CEP57
E2F4	reg	CEP57
E2F7	reg	CEP57
TFDP1	reg	CEP57
WT1	reg	CEP57
YY1	reg	CEP57
BACH1	reg	DNAI1
BACH2	reg	DNAI1
BCL6	reg	DNAI1
ETS1	reg	DNAI1
GABPA	reg	DNAI1
GABPB1	reg	DNAI1
HIC1	reg	DNAI1
MAF	reg	DNAI1
MAFB	reg	DNAI1
MAFF	reg	DNAI1
MAFG	reg	DNAI1
MAFK	reg	DNAI1
NFE2	reg	DNAI1
NFE2L1	reg	DNAI1
NFE2L2	reg	DNAI1
NFE2L3	reg	DNAI1
NKX2-5	reg	DNAI1
TFAP2A	reg	DNAI1
TFAP2B	reg	DNAI1
TFAP2C	reg	DNAI1
ZNF354C	reg	DNAI1
MADH3	reg	MIR135A2
PAX6	reg	MIR135A2
PAX8	reg	MIR135A2
BCL6	reg	HS6ST3
ZNF589	reg	HS6ST3
MYB	reg	CAMK2A
NKX2-5	reg	CAMK2A
RFX1	reg	CAMK2A
RFX2	reg	CAMK2A
RFX3	reg	CAMK2A
RFX4	reg	CAMK2A
RFX5	reg	CAMK2A
RFXANK	reg	CAMK2A
RFXAP	reg	CAMK2A
ZNF589	reg	CAMK2A
TBP	reg	NEFL
REST	reg	NEFM
TFAP4	reg	NEFM
ZNF354C	reg	NEFM
TLX2	reg	GPR119
HOXA9	reg	SVEP1
MEIS1	reg	SVEP1
TLX2	reg	SVEP1
POU2AF1	reg	FAM60A
POU2F1	reg	FAM60A
POU2F2	reg	FAM60A
POU3F1	reg	FAM60A
POU3F2	reg	FAM60A
POU4F1	reg	FAM60A
POU5F1	reg	FAM60A
POU5F1P1	reg	FAM60A
ZNF354C	reg	AMMECR1L
SREBF1	reg	C16orf93
ZNF354C	reg	C16orf93
ARID5B	reg	ATXN3
ASCL1	reg	ATXN3
BHLHB2	reg	ATXN3
BHLHB3	reg	ATXN3
HAND1	reg	ATXN3
HAND2	reg	ATXN3
INSAF	reg	ATXN3
MAD	reg	ATXN3
MAX	reg	ATXN3
MITF	reg	ATXN3
MXI1	reg	ATXN3
MYC	reg	ATXN3
MYCN	reg	ATXN3
MYF5	reg	ATXN3
MYF6	reg	ATXN3
MYOD1	reg	ATXN3
MYOG	reg	ATXN3
NHLH1	reg	ATXN3
TAL1	reg	ATXN3
TAL2	reg	ATXN3
TCF12	reg	ATXN3
TCF3	reg	ATXN3
TCF4	reg	ATXN3
TFE3	reg	ATXN3
TFEB	reg	ATXN3
USF1	reg	ATXN3
USF2	reg	ATXN3
ZNF354C	reg	ATXN3
POU2AF1	reg	GPR113
POU2F1	reg	GPR113
POU2F2	reg	GPR113
POU3F1	reg	GPR113
POU3F2	reg	GPR113
POU4F1	reg	GPR113
POU5F1	reg	GPR113
POU5F1P1	reg	GPR113
PAX4	reg	GPR115
POU3F1	reg	GPR115
TLX2	reg	GPR115
ZNF354C	reg	COMTD1
ZNF354C	reg	GPR116
CREB1	reg	LTBP1
CREM	reg	LTBP1
HOXA7	reg	LTBP1
NKX2-5	reg	LTBP1
PAX4	reg	LTBP1
NFIB	reg	LTBP3
NFIC	reg	LTBP3
PAX4	reg	NAA15
ZNF354C	reg	NAA15
GABPA	reg	ACBD5
GABPB1	reg	ACBD5
ZNF354C	reg	ERO1LB
CUTL1	reg	BAHCC1
NKX2-1	reg	BAHCC1
NKX2-5	reg	BAHCC1
POU2F1	reg	BAHCC1
CEBPG	reg	GNG3
TFAP4	reg	GNG3
ZNF354C	reg	GNG3
BRCA1	reg	DDAH1
FOXJ2	reg	DDAH1
HMGA1	reg	DDAH1
HMGA2	reg	DDAH1
PAX4	reg	DDAH1
SRY	reg	DDAH1
TAL1	reg	DDAH1
TCF3	reg	DDAH1
ZBTB16	reg	DDAH1
ZNF354C	reg	AUP1
CEBPG	reg	PTPRG
POU2F1	reg	PTPRG
ETS1	reg	LNP1
PAX5	reg	LNP1
CREB1	reg	PTPRU
CREM	reg	PTPRU
TLX2	reg	YIF1B
ZNF354C	reg	YIF1B
ZNF354C	reg	PTPRN
ETS1	reg	YIF1A
ZNF354C	reg	YIF1A
HAND1	reg	CTNNA3
PAX4	reg	CTNNA3
PAX6	reg	CTNNA3
TCF3	reg	CTNNA3
ZIC2	reg	CTNNA3
ZNF354C	reg	CTNNA3
CUTL1	reg	PTPRQ
IPF1	reg	PTPRQ
RFX1	reg	PTPRQ
RFX2	reg	PTPRQ
RFX3	reg	PTPRQ
RFX4	reg	PTPRQ
RFX5	reg	PTPRQ
RFXANK	reg	PTPRQ
RFXAP	reg	PTPRQ
PAX4	reg	MIRLET7B
SREBF1	reg	MIRLET7B
SREBF2	reg	MIRLET7B
MAZ	reg	ADAMTS8
SP3	reg	ADAMTS8
ZBTB7B	reg	ADAMTS8
HMGA1	reg	IFNB1
HMGA2	reg	IFNB1
NKX2-5	reg	IFNB1
ARID5B	reg	MIRLET7I
ASCL1	reg	MIRLET7I
BHLHB2	reg	MIRLET7I
BHLHB3	reg	MIRLET7I
HAND1	reg	MIRLET7I
HAND2	reg	MIRLET7I
INSAF	reg	MIRLET7I
MAD	reg	MIRLET7I
MAX	reg	MIRLET7I
MITF	reg	MIRLET7I
MXI1	reg	MIRLET7I
MYC	reg	MIRLET7I
MYCN	reg	MIRLET7I
MYF5	reg	MIRLET7I
MYF6	reg	MIRLET7I
MYOD1	reg	MIRLET7I
MYOG	reg	MIRLET7I
NHLH1	reg	MIRLET7I
SREBF1	reg	MIRLET7I
TAL1	reg	MIRLET7I
TAL2	reg	MIRLET7I
TCF12	reg	MIRLET7I
TCF3	reg	MIRLET7I
TCF4	reg	MIRLET7I
TFE3	reg	MIRLET7I
TFEB	reg	MIRLET7I
USF1	reg	MIRLET7I
USF2	reg	MIRLET7I
YY1	reg	MIRLET7I
ZNF354C	reg	MIRLET7I
POU3F1	reg	FDX1L
MEF2A	reg	SMPX
PAX2	reg	SMPX
POU2AF1	reg	FCHSD1
POU2F1	reg	FCHSD1
POU2F2	reg	FCHSD1
POU3F1	reg	FCHSD1
POU3F2	reg	FCHSD1
POU4F1	reg	FCHSD1
POU5F1	reg	FCHSD1
POU5F1P1	reg	FCHSD1
SP1	reg	FCHSD1
SP2	reg	FCHSD1
SP3	reg	FCHSD1
SP4	reg	FCHSD1
ZNF354C	reg	ADAMTS5
TFAP4	reg	ADAMTS4
TFAP2A	reg	WFDC3
TFAP2B	reg	WFDC3
TFAP2C	reg	WFDC3
ETS1	reg	FAM108B1
MAX	reg	FAM108B1
MYC	reg	FAM108B1
NFE2L1	reg	FAM108B1
PAX2	reg	FAM108B1
SREBF1	reg	FAM108B1
USF1	reg	FAM108B1
USF2	reg	FAM108B1
ZNF354C	reg	FAM108B1
BPTF	reg	ACADSB
PAX8	reg	ACADSB
SREBF1	reg	ACADSB
SREBF2	reg	ACADSB
YY1	reg	ACADSB
E2F1	reg	SDHAF2
E2F3	reg	SDHAF2
E2F4	reg	SDHAF2
E2F7	reg	SDHAF2
ETS1	reg	SDHAF2
PBX1	reg	SDHAF2
SREBF1	reg	SDHAF2
TFDP1	reg	SDHAF2
YY1	reg	MANF
ZNF354C	reg	MANF
PAX5	reg	NAA30
ZNF354C	reg	NAA30
CEBPG	reg	HEXIM2
NKX2-5	reg	TNKS
RFX1	reg	TNKS
RFX2	reg	TNKS
RFX3	reg	TNKS
RFX4	reg	TNKS
RFX5	reg	TNKS
RFXANK	reg	TNKS
RFXAP	reg	TNKS
HAND1	reg	VEZF1
TCF3	reg	VEZF1
YY1	reg	VEZF1
PAX4	reg	UNC45B
ZNF354C	reg	UNC45B
BPTF	reg	MEPCE
MAX	reg	MEPCE
MYC	reg	MEPCE
ZNF354C	reg	MEPCE
ZBTB7	reg	C18orf10
STAT1	reg	PHB
STAT2	reg	PHB
STAT3	reg	PHB
STAT4	reg	PHB
STAT5A	reg	PHB
STAT5B	reg	PHB
STAT6	reg	PHB
ARID5B	reg	HAS2AS
ASCL1	reg	HAS2AS
BHLHB2	reg	HAS2AS
BHLHB3	reg	HAS2AS
HAND1	reg	HAS2AS
HAND2	reg	HAS2AS
INSAF	reg	HAS2AS
MAD	reg	HAS2AS
MAX	reg	HAS2AS
MITF	reg	HAS2AS
MXI1	reg	HAS2AS
MYC	reg	HAS2AS
MYCN	reg	HAS2AS
MYF5	reg	HAS2AS
MYF6	reg	HAS2AS
MYOD1	reg	HAS2AS
MYOG	reg	HAS2AS
NHLH1	reg	HAS2AS
TAL1	reg	HAS2AS
TAL2	reg	HAS2AS
TCF12	reg	HAS2AS
TCF3	reg	HAS2AS
TCF4	reg	HAS2AS
TFE3	reg	HAS2AS
TFEB	reg	HAS2AS
USF1	reg	HAS2AS
USF2	reg	HAS2AS
ZNF354C	reg	HAS2AS
RFX1	reg	NAA40
ZNF354C	reg	HGS
PAX2	reg	CHRNE
PAX3	reg	CHRNE
PAX4	reg	CHRNE
PAX5	reg	CHRNE
PAX6	reg	CHRNE
PAX8	reg	CHRNE
PAX4	reg	GPR88
NFYA	reg	NUBP2
NFYB	reg	NUBP2
NFYC	reg	NUBP2
SRY	reg	NUBP2
ZNF354C	reg	HLX
BCL6	reg	PWWP2A
FOXJ2	reg	PWWP2A
ATF6	reg	BAT2L2
ETS1	reg	ADCK4
YY1	reg	SRPK2
ETS1	reg	ACO2
PPARA	reg	ACO2
YY1	reg	ACO2
MYB	reg	ARHGEF6
TAL1	reg	ARHGEF6
TCF3	reg	ARHGEF6
IPF1	reg	TNMD
POU2F1	reg	TNMD
PAX2	reg	ARHGEF5
PAX3	reg	ARHGEF5
PAX4	reg	ARHGEF5
PAX5	reg	ARHGEF5
PAX6	reg	ARHGEF5
PAX8	reg	ARHGEF5
ZNF354C	reg	HN1
ZNF354C	reg	SRPK1
PAX5	reg	CCDC109A
MAX	reg	GNB2
MYC	reg	GNB2
SREBF1	reg	GNB2
USF1	reg	GNB2
USF2	reg	GNB2
CREB1	reg	GNB4
CREM	reg	GNB4
CREB1	reg	KIAA1217
CREM	reg	KIAA1217
NR1H2	reg	KIAA1217
NR1H3	reg	KIAA1217
NR1I2	reg	KIAA1217
NR1I3	reg	KIAA1217
NR2F1	reg	KIAA1217
NR2F2	reg	KIAA1217
PAX4	reg	KIAA1217
RARA	reg	KIAA1217
RARB	reg	KIAA1217
RARG	reg	KIAA1217
RXRA	reg	KIAA1217
RXRB	reg	KIAA1217
SOX9	reg	KIAA1217
ZNF354C	reg	KIAA1217
POU2AF1	reg	GNB3
POU2F1	reg	GNB3
POU2F2	reg	GNB3
POU3F1	reg	GNB3
POU3F2	reg	GNB3
POU4F1	reg	GNB3
POU5F1	reg	GNB3
POU5F1P1	reg	GNB3
ETS1	reg	GRAMD1B
NKX2-5	reg	GRAMD1B
ZNF354C	reg	GRAMD1B
ZNF354C	reg	CER1
HAND1	reg	GANAB
PAX4	reg	GANAB
TCF3	reg	GANAB
ZNF354C	reg	GANAB
PPARG	reg	GPR61
PAX4	reg	FFAR2
ETS1	reg	GPR65
HMGA1	reg	GPR65
HMGA2	reg	GPR65
SREBF1	reg	QTRT1
BACH1	reg	SMTNL1
BACH2	reg	SMTNL1
MAF	reg	SMTNL1
MAFB	reg	SMTNL1
MAFF	reg	SMTNL1
MAFG	reg	SMTNL1
MAFK	reg	SMTNL1
NFE2	reg	SMTNL1
NFE2L1	reg	SMTNL1
NFE2L2	reg	SMTNL1
NFE2L3	reg	SMTNL1
ZNF143	reg	RPL30
IPF1	reg	EXPH5
PPARA	reg	RPL27
PPARD	reg	RPL27
PPARG	reg	RPL27
ALX1	reg	PKNOX2
PAX4	reg	PKNOX2
POU2F1	reg	PKNOX2
BPTF	reg	RPS6KA3
ETS1	reg	RPS6KA3
GABPA	reg	RPS6KA3
GABPB1	reg	RPS6KA3
NKX2-5	reg	RPS6KA3
YY1	reg	RPS6KA3
BACH1	reg	ZNF860
BACH2	reg	ZNF860
MAF	reg	ZNF860
MAFB	reg	ZNF860
MAFF	reg	ZNF860
MAFG	reg	ZNF860
MAFK	reg	ZNF860
NFE2	reg	ZNF860
NFE2L1	reg	ZNF860
NFE2L2	reg	ZNF860
NFE2L3	reg	ZNF860
PAX4	reg	ZNF860
ETS1	reg	RPS6KA1
NKX2-5	reg	RPS6KA2
RFX1	reg	RPS6KA2
SREBF1	reg	BNIP3L
PAX4	reg	MMS19
ZNF354C	reg	MMS19
PAX4	reg	CAPZA1
YY1	reg	CAPZA1
HAND1	reg	MIR302A
POU2AF1	reg	MIR302A
POU2F1	reg	MIR302A
POU2F2	reg	MIR302A
POU3F1	reg	MIR302A
POU3F2	reg	MIR302A
POU4F1	reg	MIR302A
POU5F1	reg	MIR302A
POU5F1P1	reg	MIR302A
SOX9	reg	MIR302A
TBP	reg	MIR302A
TCF3	reg	MIR302A
HAND1	reg	MIR302B
POU2AF1	reg	MIR302B
POU2F1	reg	MIR302B
POU2F2	reg	MIR302B
POU3F1	reg	MIR302B
POU3F2	reg	MIR302B
POU4F1	reg	MIR302B
POU5F1	reg	MIR302B
POU5F1P1	reg	MIR302B
SOX9	reg	MIR302B
TBP	reg	MIR302B
TCF3	reg	MIR302B
HAND1	reg	MIR302C
POU2AF1	reg	MIR302C
POU2F1	reg	MIR302C
POU2F2	reg	MIR302C
POU3F1	reg	MIR302C
POU3F2	reg	MIR302C
POU4F1	reg	MIR302C
POU5F1	reg	MIR302C
POU5F1P1	reg	MIR302C
SOX9	reg	MIR302C
TBP	reg	MIR302C
TCF3	reg	MIR302C
HAND1	reg	MIR302D
POU2AF1	reg	MIR302D
POU2F1	reg	MIR302D
POU2F2	reg	MIR302D
POU3F1	reg	MIR302D
POU3F2	reg	MIR302D
POU4F1	reg	MIR302D
POU5F1	reg	MIR302D
POU5F1P1	reg	MIR302D
SOX9	reg	MIR302D
TBP	reg	MIR302D
TCF3	reg	MIR302D
ZNF354C	reg	MIR302D
CREB1	reg	DAB1
SREBF1	reg	LONRF3
BACH1	reg	ATG9B
BACH2	reg	ATG9B
MAF	reg	ATG9B
MAFB	reg	ATG9B
MAFF	reg	ATG9B
MAFG	reg	ATG9B
MAFK	reg	ATG9B
NFE2	reg	ATG9B
NFE2L1	reg	ATG9B
NFE2L2	reg	ATG9B
NFE2L3	reg	ATG9B
HAND1	reg	TMEM204
TCF3	reg	TMEM204
MYB	reg	TMEM202
ETS1	reg	RPS6KC1
CUTL1	reg	VAX1
PAX6	reg	VAX1
POU2F1	reg	VAX1
PPARG	reg	VAX1
SRY	reg	VAX1
TLX2	reg	VAX1
YY1	reg	VAX1
ZNF354C	reg	VAX1
RFX1	reg	AJAP1
RFX2	reg	AJAP1
RFX3	reg	AJAP1
RFX4	reg	AJAP1
RFX5	reg	AJAP1
RFXANK	reg	AJAP1
RFXAP	reg	AJAP1
ZNF354C	reg	AJAP1
SOX9	reg	MIR301B
SRY	reg	MIR301B
CREB1	reg	JUNB
GABPA	reg	JUNB
GABPB1	reg	JUNB
TBP	reg	JUNB
ZBTB7	reg	JUNB
ZNF354C	reg	JUNB
EP300	reg	DDIT4
HIF1A	reg	DDIT4
IPF1	reg	MFAP4
FOS	reg	KBTBD10
FOSB	reg	KBTBD10
FOSL1	reg	KBTBD10
FOSL2	reg	KBTBD10
IPF1	reg	KBTBD10
JUN	reg	KBTBD10
JUNB	reg	KBTBD10
JUND	reg	KBTBD10
ZNF354C	reg	TMEM213
MITF	reg	KBTBD13
TFE3	reg	KBTBD13
TFEB	reg	KBTBD13
TFEC	reg	KBTBD13
STAT1	reg	DSCR9
STAT2	reg	DSCR9
STAT3	reg	DSCR9
STAT4	reg	DSCR9
[truncated: 270,431 more rows]
