# Supplementary material for: Regulatory coordination of clustered microRNAs based on microRNA-transcription factor regulatory network
Source: BMC Syst Biol. 2011 Dec 16;5:199. doi: 10.1186/1752-0509-5-199 (PMC3262773; doi:10.1186/1752-0509-5-199)
Supplement: Additional file 8 — Enriched functions of targets of homo-clustered miRNAs. Detailed information about the enriched functions of the targets of homo-clustered miRNAs is given. [file 1752-0509-5-199-S8.XLS]

## Sheet: funannclust5-uf
Response to stimulus	Enrichment Score: 1.728132593063426, <Pvalue = 0.004>
Category	Term	Count	%	PValue	Genes	List Total	Pop Hits	Pop Total	Fold Enrichment	Bonferroni	Benjamini	FDR
GOTERM_BP_5	GO:0032103~positive regulation of response to external stimulus	11	1.16279	0.0011989	NTRK3,TNFRSF1A,CREB3,IL8,PDGFB,OSMR,STAT5A,SMAD3,CX3CL1,THBS1,KDR	616	64	12292	3.42969	0.876429	0.501913	2.00895
GOTERM_BP_5	GO:0048520~positive regulation of behavior	7	0.739958	0.00620722	CREB3,IL8,PDGFB,CRH,SMAD3,THBS1,KDR	616	34	12292	4.10829	0.999981	0.627168	9.9977
Internal apoptotic pathway	Enrichment Score: 1.6362240407100808, <Pvalue = 0.002>
Category	Term	Count	%	PValue	Genes	List Total	Pop Hits	Pop Total	Fold Enrichment	Bonferroni	Benjamini	FDR
GOTERM_BP_5	GO:0001836~release of cytochrome c from mitochondria	7	0.739958	0.000435	CASP3,CASP7,CLU,TP53,SMAD3,BCL2L1,PMAIP1	616	21	12292	6.65152	0.531905	0.315826	0.734037
GOTERM_BP_5	GO:0008637~apoptotic mitochondrial changes	7	0.739958	0.00385812	CASP3,CASP7,CLU,TP53,SMAD3,BCL2L1,PMAIP1	616	31	12292	4.50587	0.998815	0.618075	6.33018
Signal transduction	Enrichment Score: 1.4287012677581892, <Pvalue = 0.008>
Category	Term	Count	%	PValue	Genes	List Total	Pop Hits	Pop Total	Fold Enrichment	Bonferroni	Benjamini	FDR
GOTERM_BP_5	GO:0006984~ER-nuclear signaling pathway	7	0.739958	0.0071818	ATF6,CCND1,IFNG,TP53,CCDC47,ERO1L,PAK1	616	35	12292	3.99091	0.999997	0.648983	11.4792
GOTERM_BP_5	GO:0032874~positive regulation of stress-activated MAPK cascade	4	0.422833	0.00834595	NOD2,SEMA4C,RIPK2,TGFB2	616	9	12292	8.86869	1	0.647756	13.2189
Development	Enrichment Score: 1.3703628707593567, <Pvalue = 0.004>
Category	Term	Count	%	PValue	Genes	List Total	Pop Hits	Pop Total	Fold Enrichment	Bonferroni	Benjamini	FDR
GOTERM_BP_5	GO:0010718~positive regulation of epithelial to mesenchymal transition	4	0.422833	0.00374921	TGFB3,SMAD3,SMAD2,TGFB2	616	7	12292	11.4026	0.998566	0.664184	6.15678
GOTERM_BP_5	GO:0010770~positive regulation of cell morphogenesis involved in differentiation	4	0.422833	0.00374921	TGFB3,SMAD3,SMAD2,TGFB2	616	7	12292	11.4026	0.998566	0.664184	6.15678
GOTERM_BP_5	GO:0010717~regulation of epithelial to mesenchymal transition	4	0.422833	0.00834595	TGFB3,SMAD3,SMAD2,TGFB2	616	9	12292	8.86869	1	0.647756	13.2189
GOTERM_BP_5	GO:0010769~regulation of cell morphogenesis involved in differentiation	13	1.37421	0.00041	TGFB3,SMAD3,SMAD2,RUFY3,TTL,TGFB2,NUMBL,NTRK3,YWHAH,SEMA4F,WNT7A,OMG,NGF	616	77	12292	3.36895	0.510812	0.510812	0.691562
GOTERM_BP_5	GO:0022604~regulation of cell morphogenesis	16	1.69133	0.00228023	PALM,TGFB3,SMAD3,CDC42SE1,SMAD2,RUFY3,TTL,TGFB2,KDR,NUMBL,NTRK3,YWHAH,SEMA4F,OMG,WNT7A,NGF	616	131	12292	2.4372	0.981295	0.548778	3.78826
Transport	Enrichment Score: 1.2102046088985172, <Pvalue = 0.007>
Category	Term	Count	%	PValue	Genes	List Total	Pop Hits	Pop Total	Fold Enrichment	Bonferroni	Benjamini	FDR
GOTERM_BP_5	GO:0051028~mRNA transport	11	1.16279	0.00436905	ZC3H3,SENP2,NUP98,TMEM48,POM121,NUP160,DDX19A,DDX19B,MAGOHB,THOC2,NXT2	616	87	12292	2.52299	1	0.712235	17.5874
GOTERM_BP_5	GO:0050657~nucleic acid transport	11	1.16279	0.00699553	ZC3H3,SENP2,NUP98,TMEM48,POM121,NUP160,DDX19A,DDX19B,MAGOHB,THOC2,NXT2	616	97	12292	2.26289	1	0.686059	32.5348
GOTERM_BP_5	GO:0050658~RNA transport	11	1.16279	0.00789852	ZC3H3,SENP2,NUP98,TMEM48,POM121,NUP160,DDX19A,DDX19B,MAGOHB,THOC2,NXT2	616	97	12292	2.26289	1	0.686059	32.5348
GOTERM_BP_5	GO:0006406~mRNA export from nucleus	4	0.422833	0.00833595	ZC3H3,NUP160,DDX19B,THOC2	616	33	12292	2.41873	1	0.916561	98.7261
GOTERM_BP_5	GO:0006405~RNA export from nucleus	4	0.422833	0.00851867	ZC3H3,NUP160,DDX19B,THOC2	616	41	12292	1.94678	1	0.949734	99.9056
