# Supplementary material for: Regulatory coordination of clustered microRNAs based on microRNA-transcription factor regulatory network
Source: BMC Syst Biol. 2011 Dec 16;5:199. doi: 10.1186/1752-0509-5-199 (PMC3262773; doi:10.1186/1752-0509-5-199)
Supplement: Additional file 9 — Enriched functions of targets of hetero-clustered miRNAs. Detailed information about the enriched functions of the targets of hetero-clustered miRNAs is given. [file 1752-0509-5-199-S9.XLS]

## Sheet: funannclust5-mf
Metabolism	Enrichment Score: 2.60858609638892, <Pvalue = 0.002>
Category	Term	Count	%	PValue	Genes	List Total	Pop Hits	Pop Total	Fold Enrichment	Bonferroni	Benjamini	FDR
GOTERM_BP_5	GO:0051173~positive regulation of nitrogen compound metabolic process	142	4.95291	1.3474e-05	MEF2C,HRAS,THRA,PDGFA,ARNT2,STAT5B,MORF4L2,ZXDC,FOXO1,TNFSF13,TNFSF12,RORA,NR2E3,CITED4,CTNNB1,BRPF1,APP,AGTR2,FOXF1,SMARCD1,TDGF1,GATA4,RARB,MLL4,EGFR,MYO6,RAN,SIX3,MED12,MLXIPL,MED14,GRHL3,ARNTL,MED13,TBR1,PTHLH,HHEX,HES5,VGLL2,NFE2L2,SMARCA1,DRD1,HOXA13,ADORA2B,ADORA2A,CRTC1,SOX2,TFE3,SOX4,SRF,SOX8,WT1,LIF,NR1H2,IL17A,OVOL2,TEAD4,HOXA7,NKX2-1,AGRN,ASF1A,ARHGEF10L,HNRNPAB,PLAGL2,ZNF423,MAP2K1,T…	1932	644	12292	1.40287	0.0348813	0.0348813	0.023909
GOTERM_BP_5	GO:0045935~positive regulation of nucleobase, nucleoside, nucleotide and nucleic acid metabolic process	136	4.74363	3.78191e-05	MEF2C,HRAS,THRA,PDGFA,ARNT2,STAT5B,MORF4L2,ZXDC,FOXO1,TNFSF13,TNFSF12,RORA,NR2E3,CITED4,CTNNB1,APP,BRPF1,FOXF1,SMARCD1,TDGF1,GATA4,RARB,MLL4,MYO6,RAN,SIX3,MED12,MLXIPL,GRHL3,MED14,ARNTL,MED13,TBR1,PTHLH,HHEX,HES5,VGLL2,NFE2L2,SMARCA1,DRD1,HOXA13,ADORA2B,ADORA2A,CRTC1,SOX2,TFE3,SOX4,SRF,SOX8,WT1,LIF,NR1H2,IL17A,OVOL2,TEAD4,HOXA7,NKX2-1,AGRN,ASF1A,ARHGEF10L,HNRNPAB,PLAGL2,ZNF423,MAP2K1,TAF8,TP53BP1…	1932	624	12292	1.38666	0.0948506	0.0486066	0.0670946
GOTERM_BP_5	GO:0031328~positive regulation of cellular biosynthetic process	146	5.09243	6.09711e-05	MEF2C,HRAS,THRA,PDGFA,ARNT2,STAT5B,MORF4L2,ZXDC,EIF5A,FOXO1,RORA,NR2E3,TLR7,CITED4,CTNNB1,BRPF1,APP,AGTR2,FOXF1,SMARCD1,GATA4,TDGF1,APOA5,RARB,MLL4,IL1A,SPN,EGFR,MYO6,RAN,SIX3,MED12,MLXIPL,MED14,GRHL3,ARNTL,MED13,TBR1,PTHLH,HHEX,HES5,VGLL2,NFE2L2,SMARCA1,DRD1,HOXA13,ADORA2B,ADORA2A,CRTC1,SOX2,TFE3,SOX4,SRF,SOX8,WT1,NR1H2,LIF,IL17A,OVOL2,TEAD4,HOXA7,NPM1,NKX2-1,AGRN,ASF1A,ARHGEF10L,HNRNPAB,PLAGL2,…	1932	685	12292	1.35606	0.148422	0.0521458	0.108147
GOTERM_BP_5	GO:0009891~positive regulation of biosynthetic process	146	5.09243	0.000123497	MEF2C,HRAS,THRA,PDGFA,ARNT2,STAT5B,MORF4L2,ZXDC,EIF5A,FOXO1,RORA,NR2E3,TLR7,CITED4,CTNNB1,BRPF1,APP,AGTR2,FOXF1,SMARCD1,GATA4,TDGF1,APOA5,RARB,MLL4,IL1A,SPN,EGFR,MYO6,RAN,SIX3,MED12,MLXIPL,MED14,GRHL3,ARNTL,MED13,TBR1,PTHLH,HHEX,HES5,VGLL2,NFE2L2,SMARCA1,DRD1,HOXA13,ADORA2B,ADORA2A,CRTC1,SOX2,TFE3,SOX4,SRF,SOX8,WT1,NR1H2,LIF,IL17A,OVOL2,TEAD4,HOXA7,NPM1,NKX2-1,AGRN,ASF1A,ARHGEF10L,HNRNPAB,PLAGL2,…	1932	695	12292	1.33654	0.277786	0.0781368	0.218937
GOTERM_BP_5	GO:0031325~positive regulation of cellular metabolic process	178	6.20858	0.000181152	MEF2C,HRAS,THRA,IL6ST,PDGFA,ARNT2,STAT5B,SNCA,MORF4L2,ZXDC,EIF5A,FOXO1,TNFSF13,TNFSF12,NR2E3,RORA,CITED4,TLR7,ADORA1,CTNNB1,AGTR2,BRPF1,APP,PACSIN3,FOXF1,SMARCD1,GATA4,APOA5,TDGF1,RARB,MLL4,IL1A,SPN,ADAM9,EGFR,MYO6,RAN,ANAPC4,SIX3,MED12,MLXIPL,MED14,GRHL3,ARNTL,MED13,TBR1,PTHLH,HHEX,VEGFC,PSMA1,HES5,VGLL2,NFE2L2,SMARCA1,DRD1,GCLC,HOXA13,ADORA2B,ADORA2A,CRTC1,SOX2,TFE3,SOX4,SRF,SOX8,WT1,NR1H2,LIF,…	1932	880	12292	1.28692	0.379592	0.0910595	0.320995
GOTERM_BP_5	GO:0010628~positive regulation of gene expression	122	4.25532	0.000484956	MEF2C,THRA,ARNT2,STAT5B,MORF4L2,ZXDC,FOXO1,RORA,NR2E3,CITED4,CTNNB1,APP,BRPF1,FOXF1,TDGF1,GATA4,SMARCD1,RARB,MLL4,MYO6,RAN,SIX3,MED12,MLXIPL,GRHL3,MED14,ARNTL,MED13,TBR1,HHEX,HES5,MAPK9,VGLL2,NFE2L2,SMARCA1,HOXA13,CRTC1,SOX2,TFE3,SOX4,SRF,SOX8,WT1,LIF,NR1H2,IL17A,OVOL2,TEAD4,HOXA7,NKX2-1,AGRN,ASF1A,ARHGEF10L,HNRNPAB,PLAGL2,ZNF423,TAF8,TP53BP1,MAML2,FOXA1,CREBBP,NR4A2,NEUROG2,TEAD2,DDX5,SREBF2,HDA…	1932	581	12292	1.33598	0.721453	0.166895	0.857142
GOTERM_BP_5	GO:0010604~positive regulation of macromolecule metabolic process	171	5.96442	0.000492053	MEF2C,HRAS,THRA,IL6ST,WFS1,PDGFA,ARNT2,STAT5B,SNCA,MORF4L2,ZXDC,EIF5A,FOXO1,TNFSF13,TNFSF12,NR2E3,RORA,TLR7,ADORA1,CITED4,CTNNB1,BRPF1,APP,PACSIN3,FOXF1,SMARCD1,GATA4,TDGF1,RARB,MLL4,IL1A,SPN,ADAM9,MYO6,RAN,ANAPC4,SIX3,MED12,MLXIPL,MED14,GRHL3,ARNTL,MED13,TBR1,HHEX,VEGFC,PSMA1,HES5,MAPK9,VGLL2,NFE2L2,SMARCA1,GCLC,HOXA13,CRTC1,SOX2,TFE3,SOX4,SRF,SOX8,WT1,NR1H2,LIF,PSMB4,IL17A,OVOL2,TEAD4,HOXA7,NKX…	1932	857	12292	1.26949	0.726616	0.149652	0.869635
GOTERM_BP_5	GO:0045941~positive regulation of transcription	118	4.1158	0.000696903	MEF2C,THRA,ARNT2,STAT5B,MORF4L2,ZXDC,FOXO1,RORA,NR2E3,CITED4,CTNNB1,APP,BRPF1,FOXF1,TDGF1,GATA4,SMARCD1,RARB,MLL4,MYO6,RAN,SIX3,MED12,MLXIPL,GRHL3,MED14,ARNTL,MED13,TBR1,HHEX,HES5,VGLL2,NFE2L2,SMARCA1,HOXA13,CRTC1,SOX2,TFE3,SOX4,SRF,SOX8,WT1,LIF,NR1H2,IL17A,OVOL2,TEAD4,HOXA7,NKX2-1,AGRN,ASF1A,ARHGEF10L,HNRNPAB,PLAGL2,ZNF423,TAF8,TP53BP1,MAML2,FOXA1,CREBBP,NR4A2,NEUROG2,TEAD2,DDX5,SREBF2,HDAC5,NUP…	1932	564	12292	1.33112	0.840702	0.167813	1.22957
GOTERM_BP_5	GO:0010557~positive regulation of macromolecule biosynthetic process	132	4.60412	0.0014465	MEF2C,HRAS,THRA,PDGFA,ARNT2,STAT5B,MORF4L2,ZXDC,EIF5A,FOXO1,RORA,NR2E3,TLR7,CITED4,CTNNB1,APP,BRPF1,FOXF1,SMARCD1,TDGF1,GATA4,RARB,MLL4,IL1A,SPN,MYO6,RAN,SIX3,MED12,MLXIPL,GRHL3,MED14,ARNTL,MED13,TBR1,HHEX,HES5,VGLL2,NFE2L2,SMARCA1,HOXA13,CRTC1,SOX2,TFE3,SOX4,SRF,SOX8,WT1,LIF,NR1H2,IL17A,OVOL2,TEAD4,HOXA7,NKX2-1,AGRN,ASF1A,ARHGEF10L,HNRNPAB,PLAGL2,ZNF423,FCER1A,TAF8,TP53BP1,CREBBP,MAML2,FOXA1,CD2…	1932	654	12292	1.28414	0.977947	0.181885	2.53618
GOTERM_BP_5	GO:0051254~positive regulation of RNA metabolic process	100	3.48797	0.0022371	MEF2C,THRA,ARNT2,STAT5B,MORF4L2,FOXO1,RORA,NR2E3,CTNNB1,APP,FOXF1,TDGF1,GATA4,SMARCD1,RARB,MLL4,MYO6,RAN,SIX3,MLXIPL,MED12,MED14,MED13,ARNTL,TBR1,HHEX,HES5,VGLL2,NFE2L2,SMARCA1,HOXA13,CRTC1,TFE3,SOX2,SOX4,SRF,SOX8,WT1,LIF,NR1H2,IL17A,OVOL2,HOXA7,TEAD4,NKX2-1,AGRN,ASF1A,ARHGEF10L,HNRNPAB,PLAGL2,MAP2K1,TP53BP1,TAF8,MAML2,FOXA1,CREBBP,NR4A2,NEUROG2,TEAD2,SREBF2,HDAC5,HDAC1,HOXB9,BMP7,FOXI1,ENY2,E2F1…	1932	481	12292	1.32273	0.997264	0.217992	3.89658
GOTERM_BP_5	GO:0045893~positive regulation of transcription, DNA-dependent	99	3.45309	0.00251556	MEF2C,THRA,ARNT2,STAT5B,MORF4L2,FOXO1,RORA,NR2E3,CTNNB1,APP,FOXF1,TDGF1,GATA4,SMARCD1,RARB,MLL4,MYO6,RAN,SIX3,MLXIPL,MED12,MED14,MED13,ARNTL,TBR1,HHEX,HES5,VGLL2,NFE2L2,SMARCA1,HOXA13,CRTC1,TFE3,SOX2,SOX4,SRF,SOX8,WT1,LIF,NR1H2,IL17A,OVOL2,HOXA7,TEAD4,NKX2-1,AGRN,ASF1A,ARHGEF10L,HNRNPAB,PLAGL2,TP53BP1,TAF8,MAML2,FOXA1,CREBBP,NR4A2,NEUROG2,TEAD2,SREBF2,HDAC5,HDAC1,HOXB9,BMP7,FOXI1,ENY2,E2F1,RHOQ,G…	1932	477	12292	1.32048	0.998689	0.225288	4.37145
GOTERM_BP_5	GO:0045892~negative regulation of transcription, DNA-dependent	80	2.79037	0.000685317	E2F1,MEF2C,RSF1,ARID4A,TSG101,NR6A1,FST,PAX4,NR2E3,HSBP1,CTNNB1,MEN1,SIN3B,GFI1B,NKX6-2,PRMT6,HEY2,RARB,OLIG2,NFX1,ALX1,SATB1,GSC,SLA2,RBL1,ZHX1,ARID5A,SIX3,MLXIPL,ZHX3,UBE2I,SPEN,RBBP7,MBD2,PKIA,FOXN3,NRIP2,HHEX,CHMP1A,MSX1,HES5,ZNF136,CUX2,ING4,EID1,GLIS3,HMGB1,SOX2,HAT1,WT1,ZNF174,OVOL2,HOXA7,POU2F1,NKX2-1,BCOR,HNRNPAB,ZBTB7A,TNFSF4,TBX2,VHL,FOXA1,RYBP,TNP1,SIRT7,HDAC5,DLX1,HDAC3,CDKN1B,ID2,HD…	1932	356	12292	1.42973	0.835761	0.181854	1.20925
GOTERM_BP_5	GO:0051253~negative regulation of RNA metabolic process	81	2.82525	0.000724152	E2F1,MEF2C,RSF1,ARID4A,TSG101,NR6A1,FST,PAX4,NR2E3,HSBP1,CTNNB1,MEN1,SIN3B,GFI1B,NKX6-2,PRMT6,HEY2,RARB,OLIG2,NFX1,ALX1,SATB1,GSC,SLA2,RBL1,ZHX1,ARID5A,SIX3,MLXIPL,ZHX3,UBE2I,SPEN,RBBP7,MBD2,PKIA,FOXN3,NRIP2,HHEX,CHMP1A,MSX1,HES5,ZNF136,CUX2,ING4,EID1,GLIS3,HMGB1,SOX2,HAT1,WT1,ZNF174,OVOL2,NPM1,HOXA7,POU2F1,NKX2-1,BCOR,HNRNPAB,ZBTB7A,TNFSF4,TBX2,VHL,FOXA1,RYBP,TNP1,SIRT7,HDAC5,DLX1,HDAC3,CDKN1B,I…	1932	362	12292	1.42361	0.851746	0.159308	1.27736
GOTERM_BP_5	GO:0016481~negative regulation of transcription	98	3.41821	0.00104672	MEF2C,THRA,FST,NR2E3,CTNNB1,SIN3B,NKX6-2,OLIG2,RARB,SATB1,ZHX1,RBL1,MLXIPL,SIX3,ZHX3,PKIA,FOXN3,HHEX,MSX1,HES5,TRIM33,HMGB1,EID1,GCLC,SOX2,WT1,NR1H2,OVOL2,HOXA7,NKX2-1,BCOR,ZNF423,HNRNPAB,PHB,L3MBTL,FOXA1,RYBP,SNW1,SMYD1,HDAC5,HDAC3,DLX1,CDKN1B,HDAC1,BCL6B,RFX3,HDAC9,RBPJ,DNAJB6,E2F1,COPS2,RSF1,ARID4A,TSG101,NR6A1,PAX4,HSBP1,PDCD4,MEN1,GFI1B,PRMT6,HEY2,ALX1,NFX1,GSC,SLA2,ARID5A,UBE2I,SPEN,MBD2,RB…	1932	459	12292	1.3584	0.936679	0.1789	1.84137
GOTERM_BP_5	GO:0010629~negative regulation of gene expression	104	3.62749	0.00236632	MEF2C,RNASEN,EIF2C2,THRA,FST,NR2E3,CTNNB1,SIN3B,NKX6-2,OLIG2,RARB,SATB1,RBL1,ZHX1,SIX3,MLXIPL,SKP2,ZHX3,PKIA,FOXN3,HHEX,MSX1,HES5,TRIM33,HMGB1,EID1,GCLC,SOX2,WT1,NR1H2,OVOL2,HOXA7,NKX2-1,BCOR,HNRNPAB,ZNF423,PHB,L3MBTL,FOXA1,RYBP,SMYD1,SNW1,HDAC5,HDAC3,DLX1,CDKN1B,HDAC1,BCL6B,RFX3,HDAC9,RBPJ,DNAJB6,E2F1,COPS2,RSF1,ARID4A,TSG101,NR6A1,PAX4,HSBP1,PDCD4,MEN1,GFI1B,PRMT6,HEY2,PIWIL4,MYC,ALX1,NFX1,GSC,…	1932	504	12292	1.31286	0.998055	0.22097	4.11721
GOTERM_BP_5	GO:0031327~negative regulation of cellular biosynthetic process	111	3.87164	0.006706	FGF19,MEF2C,EIF2C2,THRA,PDGFA,FST,NR2E3,CTNNB1,SIN3B,NKX6-2,RARB,OLIG2,EIF2B3,SATB1,RBL1,ZHX1,SIX3,MLXIPL,ZHX3,PKIA,FOXN3,HHEX,EIF2AK1,MSX1,HES5,TRIM33,EIF2AK4,HMGB1,EID1,GCLC,SOX2,WT1,NR1H2,OVOL2,HOXA7,NKX2-1,BCOR,HNRNPAB,ZNF423,PHB,L3MBTL,FOXA1,RYBP,CD276,SMYD1,SNW1,HDAC5,HDAC3,DLX1,CDKN1B,HDAC1,BCL6B,RFX3,HDAC9,RBPJ,DNAJB6,E2F1,COPS2,RSF1,ARID4A,TSG101,NR6A1,PAX4,HSBP1,PDCD4,EDNRA,MEN1,GFI1B,P…	1932	561	12292	1.25885	1	0.365305	11.2555
GOTERM_BP_5	GO:0045934~negative regulation of nucleobase, nucleoside, nucleotide and nucleic acid metabolic process	102	3.55773	0.00765753	MEF2C,THRA,FST,NR2E3,CTNNB1,SIN3B,NKX6-2,OLIG2,RARB,SATB1,ZHX1,RBL1,SIX3,MLXIPL,ZHX3,PKIA,FOXN3,HHEX,MSX1,HES5,TRIM33,HMGB1,EID1,GCLC,SOX2,WT1,NR1H2,OVOL2,NPM1,HOXA7,NKX2-1,BCOR,ZNF423,HNRNPAB,PHB,L3MBTL,FOXA1,RYBP,SMYD1,SNW1,HDAC5,HDAC3,DLX1,CDKN1B,HDAC1,BCL6B,RFX3,HDAC9,RBPJ,DNAJB6,E2F1,COPS2,RSF1,ARID4A,TSG101,NR6A1,PAX4,HSBP1,PDCD4,EDNRA,MEN1,GFI1B,PRMT6,HEY2,ALX1,NFX1,GSC,SLA2,ARID5A,UBE2I,S…	1932	512	12292	1.26749	1	0.356177	12.7522
GOTERM_BP_5	GO:0044042~glucan metabolic process	13	0.453436	0.00687796	PRKAG3,IL6ST,PHKG2,GYG1,CPS1,AKT1,PPP1R3C,PPP1CA,PPP1R3B,GBE1,PPP1R1A,MGAM,PYGB	1932	36	12292	2.2975	1	0.36533	11.5278
GOTERM_BP_5	GO:0006073~cellular glucan metabolic process	13	0.453436	0.00687796	PRKAG3,IL6ST,PHKG2,GYG1,CPS1,AKT1,PPP1R3C,PPP1CA,PPP1R3B,GBE1,PPP1R1A,MGAM,PYGB	1932	36	12292	2.2975	1	0.36533	11.5278
External apoptotic pathway	Enrichment Score: 2.081794402640488, <Pvalue = 0.003>
Category	Term	Count	%	PValue	Genes	List Total	Pop Hits	Pop Total	Fold Enrichment	Bonferroni	Benjamini	FDR
GOTERM_BP_5	GO:0042981~regulation of apoptosis	157	5.47611	0.00220911	MEF2C,XRCC4,HRAS,MAEA,WFS1,NELL1,ARNT2,SNCA,STAT5B,EIF5A,FOXO1,TNFSF13,TNFSF12,ADORA1,CTNNBL1,MAP3K7,BAK1,CUL2,APP,BDNF,AGTR2,CDKN2A,CDKN2D,ILK,TDGF1,NGFRAP1,RARB,WWOX,IL1A,SPN,ADAM9,EGFR,BCL2L14,SOCS2,CRYAA,MADD,AARS,SKP2,MSX1,SSTR3,ALOX15B,CD40LG,F3,MAPK9,MAPK8,MYO18A,NMNAT1,HMGB1,FGD1,SYVN1,GCLC,HOXA13,ADORA2A,PAFAH2,ERBB2,STK17B,SOX4,PPT1,RAC1,NPM1,NKX3-2,HIP1,PLAGL2,OBSCN,ABR,PHB,NR4A2,MUL1,…	1932	804	12292	1.24239	0.997054	0.232705	3.84872
GOTERM_BP_5	GO:0043066~negative regulation of apoptosis	77	2.68573	0.00223701	MEF2C,XRCC4,HRAS,MAEA,WFS1,STAT5B,SNCA,ARNT2,FOXO1,ADORA1,AKT1,MAP3K7,PAK7,BDNF,CDKN2D,ILK,TDGF1,MYC,IL1A,FGF4,EGFR,IRAK1,CRYAA,SOCS2,AARS,SKP2,MSX1,CD40LG,BNIP2,TNFRSF10D,F3,UBC,SERPINB2,ADAM17,FOXC1,MAPK8,NAIP,NGFR,MYO18A,FAIM2,CSF2,PRKCZ,HMGB1,GCLC,SYVN1,ADORA2A,PAFAH2,ERBB2,SOX4,PPT1,TCF7L2,SQSTM1,AGT,RB1CC1,NPM1,NKX3-2,BCL3,APC,HSPA9,CEBPB,VHL,NR4A2,IGF2,MALT1,ATM,SOD2,CDH13,HDAC3,DLX1,NUP62…	1932	354	12292	1.38389	0.997264	0.226299	3.89642
GOTERM_BP_5	GO:0043067~regulation of programmed cell death	157	5.47611	0.00326386	MEF2C,XRCC4,HRAS,MAEA,WFS1,NELL1,ARNT2,SNCA,STAT5B,EIF5A,FOXO1,TNFSF13,TNFSF12,ADORA1,CTNNBL1,MAP3K7,BAK1,CUL2,APP,BDNF,AGTR2,CDKN2A,CDKN2D,ILK,TDGF1,NGFRAP1,RARB,WWOX,IL1A,SPN,ADAM9,EGFR,BCL2L14,SOCS2,CRYAA,MADD,AARS,SKP2,MSX1,SSTR3,ALOX15B,CD40LG,F3,MAPK9,MAPK8,MYO18A,NMNAT1,HMGB1,FGD1,SYVN1,GCLC,HOXA13,ADORA2A,PAFAH2,ERBB2,STK17B,SOX4,PPT1,RAC1,NPM1,NKX3-2,HIP1,PLAGL2,OBSCN,ABR,PHB,NR4A2,MUL1,…	1932	812	12292	1.23015	0.999819	0.25699	5.63661
GOTERM_BP_5	GO:0043069~negative regulation of programmed cell death	77	2.68573	0.00328575	MEF2C,XRCC4,HRAS,MAEA,WFS1,STAT5B,SNCA,ARNT2,FOXO1,ADORA1,AKT1,MAP3K7,PAK7,BDNF,CDKN2D,ILK,TDGF1,MYC,IL1A,FGF4,EGFR,IRAK1,CRYAA,SOCS2,AARS,SKP2,MSX1,CD40LG,BNIP2,TNFRSF10D,F3,UBC,SERPINB2,ADAM17,FOXC1,MAPK8,NAIP,NGFR,MYO18A,FAIM2,CSF2,PRKCZ,HMGB1,GCLC,SYVN1,ADORA2A,PAFAH2,ERBB2,SOX4,PPT1,TCF7L2,SQSTM1,AGT,RB1CC1,NPM1,NKX3-2,BCL3,APC,HSPA9,CEBPB,VHL,NR4A2,IGF2,MALT1,ATM,SOD2,CDH13,HDAC3,DLX1,NUP62…	1932	359	12292	1.36462	0.999829	0.244026	5.67337
GOTERM_BP_5	GO:0060548~negative regulation of cell death	77	2.68573	0.00354058	MEF2C,XRCC4,HRAS,MAEA,WFS1,STAT5B,SNCA,ARNT2,FOXO1,ADORA1,AKT1,MAP3K7,PAK7,BDNF,CDKN2D,ILK,TDGF1,MYC,IL1A,FGF4,EGFR,IRAK1,CRYAA,SOCS2,AARS,SKP2,MSX1,CD40LG,BNIP2,TNFRSF10D,F3,UBC,SERPINB2,ADAM17,FOXC1,MAPK8,NAIP,NGFR,MYO18A,FAIM2,CSF2,PRKCZ,HMGB1,GCLC,SYVN1,ADORA2A,PAFAH2,ERBB2,SOX4,PPT1,TCF7L2,SQSTM1,AGT,RB1CC1,NPM1,NKX3-2,BCL3,APC,HSPA9,CEBPB,VHL,NR4A2,IGF2,MALT1,ATM,SOD2,CDH13,HDAC3,DLX1,NUP62…	1932	360	12292	1.36083	0.999913	0.253278	6.10044
GOTERM_BP_5	GO:0006916~anti-apoptosis	47	1.63934	0.0073436	MEF2C,CSF2,HMGB1,PRKCZ,GCLC,SYVN1,PAFAH2,STAT5B,SNCA,FOXO1,TCF7L2,AKT1,PAK7,BDNF,SQSTM1,CDKN2D,NPM1,MYC,IL1A,HSPA9,IRAK1,CEBPB,CRYAA,SOCS2,VHL,SKP2,MALT1,SOD2,CDH13,HDAC3,SFRP1,HDAC1,TNFRSF10D,CD40LG,BNIP2,F3,BNIP3L,UBC,SERPINB2,ADAM17,NAIP,FOXC1,CFDP1,MAPK8IP1,NGFR,MYO18A,FAIM2	1932	206	12292	1.4516	1	0.356867	12.2611
GOTERM_BP_5	GO:0042981~regulation of apoptosis	157	5.47611	0.00220911	MEF2C,XRCC4,HRAS,MAEA,WFS1,NELL1,ARNT2,SNCA,STAT5B,EIF5A,FOXO1,TNFSF13,TNFSF12,ADORA1,CTNNBL1,MAP3K7,BAK1,CUL2,APP,BDNF,AGTR2,CDKN2A,CDKN2D,ILK,TDGF1,NGFRAP1,RARB,WWOX,IL1A,SPN,ADAM9,EGFR,BCL2L14,SOCS2,CRYAA,MADD,AARS,SKP2,MSX1,SSTR3,ALOX15B,CD40LG,F3,MAPK9,MAPK8,MYO18A,NMNAT1,HMGB1,FGD1,SYVN1,GCLC,HOXA13,ADORA2A,PAFAH2,ERBB2,STK17B,SOX4,PPT1,RAC1,NPM1,NKX3-2,HIP1,PLAGL2,OBSCN,ABR,PHB,NR4A2,MUL1,…	1932	804	12292	1.24239	0.997054	0.232705	3.84872
GOTERM_BP_5	GO:0043067~regulation of programmed cell death	157	5.47611	0.00326386	MEF2C,XRCC4,HRAS,MAEA,WFS1,NELL1,ARNT2,SNCA,STAT5B,EIF5A,FOXO1,TNFSF13,TNFSF12,ADORA1,CTNNBL1,MAP3K7,BAK1,CUL2,APP,BDNF,AGTR2,CDKN2A,CDKN2D,ILK,TDGF1,NGFRAP1,RARB,WWOX,IL1A,SPN,ADAM9,EGFR,BCL2L14,SOCS2,CRYAA,MADD,AARS,SKP2,MSX1,SSTR3,ALOX15B,CD40LG,F3,MAPK9,MAPK8,MYO18A,NMNAT1,HMGB1,FGD1,SYVN1,GCLC,HOXA13,ADORA2A,PAFAH2,ERBB2,STK17B,SOX4,PPT1,RAC1,NPM1,NKX3-2,HIP1,PLAGL2,OBSCN,ABR,PHB,NR4A2,MUL1,…	1932	812	12292	1.23015	0.999819	0.25699	5.63661
Signal transduction	Enrichment Score: 2.2038572724484506, <Pvalue = 0.005>
Category	Term	Count	%	PValue	Genes	List Total	Pop Hits	Pop Total	Fold Enrichment	Bonferroni	Benjamini	FDR
GOTERM_BP_5	GO:0043549~regulation of kinase activity	80	2.79037	0.000747809	ADCY7,HMGCR,C13ORF15,EDN2,PDCD4,ADORA1,MEN1,AKT1,EDNRA,MAP3K7,SPRY2,APP,CERKL,CDKN2A,CDKN2D,ILK,GAB1,TDGF1,CHRNA3,SERTAD1,ADAM9,EGFR,PPP2R1A,IRAK1,MADD,RBL1,PICK1,PKIA,CDK5,CHRM1,RIPK1,ZFYVE28,PRKRIP1,ADAM17,GADD45B,GAP43,CAV3,PRKCZ,CKS1B,DRD1,CCK,ADORA2B,ADORA2A,PKHD1,PTPLAD1,ERBB2,C5,CD24L4,TRIB3,DUSP12,CDC37,DGKD,PTK2B,NPM1,RAC1,ADRA2A,ADRA2B,CD24,APC,FCER1A,PTPRC,DGKQ,FLT1,TAOK2,MAP2K1,MUL1,I…	1932	357	12292	1.42573	0.860712	0.151485	1.31883
GOTERM_BP_5	GO:0051347~positive regulation of transferase activity	53	1.84862	0.00850746	ADCY7,EDN2,ADORA1,MAP3K7,AKT1,EDNRA,CERKL,ILK,GAB1,TDGF1,CHRNA3,ADAM9,EGFR,IRAK1,MADD,PICK1,CDK5,CHRM1,RIPK1,ADAM17,GADD45B,GAP43,PRKCZ,CCK,ADORA2B,ADORA2A,PKHD1,PTPLAD1,ERBB2,C5,CD24L4,DUSP12,PTK2B,DGKD,SERINC1,RAC1,NPM1,ADRA2A,CD24,ADRA2B,FCER1A,PTPRC,FLT1,DGKQ,MAP2K1,TAOK2,MUL1,IGF2,MALT1,PTPN11,CDC25B,DGKZ,JAK2,HTR2A	1932	240	12292	1.40501	1	0.346083	14.0689
Development	Enrichment Score: 1.5021608647800885, <Pvalue = 0.007>
Category	Term	Count	%	PValue	Genes	List Total	Pop Hits	Pop Total	Fold Enrichment	Bonferroni	Benjamini	FDR
GOTERM_BP_5	GO:0048514~blood vessel morphogenesis	48	1.67422	0.00711713	FGF6,GNA13,PDGFA,CSPG4,TNFSF13,TNFSF12,CXCL12,CTNNB1,EDNRA,MAP3K7,BAK1,AGTR2,FOXF1,HEY2,TDGF1,SEMA3C,RHOB,SOX17,FGF1,ANGPT2,APOLD1,SLIT2,SH2D2A,VEGFC,FOXC1,TNFSF12-TNFSF13,TNFRSF12A,SRF,WT1,ANGPTL6,ACE,PTK2B,AGT,GBX2,PLCD3,PLCD1,ADRA2B,FIGF,PLAT,CCM2,FLT1,VHL,TBX4,TBX1,DBH,CDH13,HDAC3,ID1,ADRA1B,RBPJ	1932	211	12292	1.44735	1	0.368111	11.9051
GOTERM_BP_5	GO:0001568~blood vessel development	54	1.8835	0.008212	FGF6,GNA13,PDGFA,CSPG4,FOXO1,TNFSF13,TNFSF12,CXCL12,CTNNB1,MAP3K7,AKT1,EDNRA,BAK1,AGTR2,FOXF1,TDGF1,HEY2,SEMA3C,RHOB,SOX17,LOX,FGF1,ANGPT2,APOLD1,SLIT2,VEGFC,SH2D2A,FOXC1,TNFSF12-TNFSF13,TNFRSF12A,SRF,TCF7L2,CDH5,WT1,ANGPTL6,ACE,PTK2B,AGT,GBX2,PLCD3,PKD1,PLCD1,ADRA2B,FIGF,PLAT,CCM2,FLT1,VHL,TBX4,TBX1,DBH,CDH13,HDAC3,ID1,ADRA1B,RBPJ	1932	245	12292	1.40231	1	0.35245	13.6133
GOTERM_BP_5	GO:0045667~regulation of osteoblast differentiation	15	0.523195	0.00461999	PDLIM7,IL6ST,NELL1,SOX2,FZD1,CD276,FGF23,CDK6,CTNNB1,MEN1,DLX5,JUND,BMP7,CHRD,APC	1932	43	12292	2.21941	0.999995	0.287476	7.88928
GOTERM_BP_5	GO:0022008~neurogenesis	118	4.1158	0.00661979	XRCC4,STAR,WNT3A,RPE65,RORA,NR2E3,LRRC4C,CXCL12,CTNNB1,BDNF,APP,ATXN10,NKX6-2,ILK,OLIG2,EIF2B3,CHRNA3,EGFR,MYO6,PICK1,DCDC2,FGF20,TBR1,FOXN4,PRDM8,SLITRK1,VEGFC,SLITRK3,HES5,OPHN1,SMARCA1,BBS4,DRD1,ADORA2A,TNFRSF12A,PKHD1,ERBB2,SOX2,PPT1,SRF,LIF,RAC1,NKX2-1,LHX6,AGRN,OLFM3,LHX8,PARD6B,MAP2K1,FOXA1,NR4A2,NTN4,NEUROG2,AFG3L2,EPHA2,PTPN11,SALL3,DLX1,GCM1,S100B,DLX5,CYFIP1,RBPJ,BMP7,USH1G,KCNIP2,PEX7…	1932	601	12292	1.24917	1	0.369067	11.1187
GOTERM_BP_5	GO:0048666~neuron development	71	2.47646	0.00849269	WNT3A,RPE65,NR2E3,KCNIP2,CXCL12,DFNB31,EFHD1,BDNF,APP,ATXN10,ILK,NR2F6,SEMA3B,EGFR,MYO6,EGR2,PICK1,TBCE,TBR1,CDK5,SLIT2,SLIT3,AMIGO1,SLITRK1,SLITRK3,CLIC5,UBC,OPHN1,NGFR,GAP43,BBS4,DRD1,CCK,NDN,ADORA2A,PKHD1,ERBB2,CD24L4,PPT1,SRF,CDH4,LIF,PTK2B,TNR,RAC1,GBX2,NKX2-1,LHX6,AGRN,CD24,OLFM3,LHX8,APC,PARD6B,GNAO1,PLA2G10,MAP2K1,NTN4,NR4A2,NEUROG2,AFG3L2,VSX1,SOD2,PTPN11,SALL3,S100B,DLX5,CYFIP1,JAK2,APB…	1932	339	12292	1.33252	1	0.350913	14.0461
GOTERM_BP_5	GO:0048562~embryonic organ morphogenesis	33	1.15103	0.0076832	NDST1,USH1G,WNT3A,SOX2,TCF7L2,GLI1,MEN1,SPRY2,HOXC9,OVOL2,HOXA6,HLX,ALDH1A3,HOXA7,GATA4,NKX3-2,GBX2,RARB,ALX4,MYC,ALX1,FOXL2,MYO6,GSC,TBX1,HOXB7,DLX6,GFPT1,DLX5,CLIC5,FOXE1,BMP7,FOXI1	1932	133	12292	1.57862	1	0.351059	12.7922
Transport	Enrichment Score: 1.2546922074242618, <Pvalue = 0.005>
Category	Term	Count	%	PValue	Genes	List Total	Pop Hits	Pop Total	Fold Enrichment	Bonferroni	Benjamini	FDR
GOTERM_BP_5	GO:0051272~positive regulation of cell motion	27	0.941751	0.00402337	DRD1,PDGFA,IL6ST,EDN2,STAT5B,RPS6KB1,CBLL1,CXCL12,PTK2B,AGT,ILK,TDGF1,SCARB1,ADAM9,APC,EGFR,FLT1,MAP2K1,IGF2,CDH13,VEGFC,RPS19,F3,ADAM17,HBEGF,JAK2,HDAC9	1932	98	12292	1.75288	0.999976	0.268341	6.90456
GOTERM_BP_5	GO:0030335~positive regulation of cell migration	25	0.871992	0.00446829	DRD1,PDGFA,IL6ST,EDN2,RPS6KB1,CBLL1,CXCL12,PTK2B,AGT,TDGF1,ILK,SCARB1,ADAM9,APC,EGFR,FLT1,MAP2K1,IGF2,CDH13,VEGFC,F3,ADAM17,HBEGF,JAK2,HDAC9	1932	89	12292	1.78717	0.999992	0.2862	7.63984
GOTERM_BP_5	GO:0006886~intracellular protein transport	78	2.72061	0.00646018	GNPTG,COPA,RAB3GAP2,CLTA,SEC24B,CLTB,SEC24A,AP2S1,HPS4,AP3S2,EIF5A,AP3S1,PEX3,PEX7,AKT1,IMMP2L,AP2B1,LONP2,SAR1B,STX5,MCM3AP,MYO6,RAN,PICK1,SIX3,VTI1B,ARNTL,TIMM23,CDK5,TIMM8A,MFN2,SEC61B,IPO7,ATG4A,PEX26,AKAP5,MGEA5,TOMM22,KPNA2,SRP9,PACS1,DERL2,ARFGAP3,DRD1,STON1,SNX15,COPZ1,CD24L4,TIMM13,POLA2,CDC37,AP3M2,CEP57,AP3M1,NPM1,STX16,RAB11A,BCL3,PEX12,CD24,TNPO2,APBA1,HSPA9,RBM22,C6ORF168,SRP54,TAOK…	1932	374	12292	1.3269	1	0.369702	10.865
